# Supplementary material for: Tumor-Educated Platelets as a Promising Biomarker for Blood-Based Detection of Renal Cell Carcinoma
Source: Front Oncol. 2022 Mar 7;12:844520. doi: 10.3389/fonc.2022.844520 (PMC8936192; doi:10.3389/fonc.2022.844520)
Supplement: Supplementary file 5 [file Table_1.xlsx]

## Sheet: cor_pearson
Table S1. The correlation analysis of RNA profile between the samples in our dataset and pan-cancer TEP dataset.
sample	X3.Breast.Her2.ampl	X8.Breast.WT	X10.Breast.Her2.ampl	Breast.100	X15.Breast.Her2.ampl	X16.Breast.WT	X21.Breast.WT	X33.Breast.Her2.ampl	X42.Breast.Her2.ampl	Breast.454	X48.Breast.WT	X50.Breast.WT	X55.Breast.WT	Breast.564	X59.Breast.WT	Breast.590	Breast.60	Breast.603	ALK61.Breast.Her2.unknown	Breast.85	Breast.86	X97.Breast.Her2.ampl	Breast.ALK.82	X292.Liver.KRAS	X316.Liver.KRAS	X341.Liver.WT	X376.Liver.WT	X379.Liver.WT	Chol.410	Chol.442	Chol.460	Chol.611	Chol.ALK.28	VU256.CRC	VU258.CRC	VU272.CRC	VU276.CRC	Type.Unknown.1	X329.CRC.KRAS	X342.CRC.KRAS	X354.CRC.WT	X356.CRC.WT	CRC.357	X374.CRC.WT	X378.CRC.WT	X420.CRC.WT	X429.CRC.WT	CRC.450	X453.CRC.KRAS
X3.Breast.Her2.ampl	1	0.885	0.89	0.861	0.88	0.878	0.842	0.873	0.903	0.863	0.883	0.851	0.826	0.894	0.835	0.845	0.846	0.894	0.834	0.833	0.897	0.845	0.848	0.843	0.836	0.889	0.882	0.887	0.895	0.901	0.848	0.906	0.872	0.736	0.503	0.754	0.724	0.865	0.849	0.894	0.869	0.843	0.912	0.814	0.845	0.895	0.885	0.841	0.861
X8.Breast.WT	0.885	1	0.919	0.852	0.912	0.871	0.81	0.858	0.887	0.857	0.875	0.889	0.861	0.895	0.843	0.795	0.87	0.877	0.896	0.886	0.887	0.873	0.893	0.783	0.87	0.874	0.871	0.874	0.865	0.85	0.901	0.902	0.819	0.769	0.476	0.773	0.736	0.896	0.866	0.869	0.864	0.869	0.889	0.852	0.893	0.902	0.898	0.885	0.891
X10.Breast.Her2.ampl	0.89	0.919	1	0.872	0.917	0.873	0.807	0.863	0.883	0.871	0.89	0.9	0.872	0.909	0.853	0.792	0.883	0.892	0.906	0.9	0.898	0.894	0.908	0.786	0.88	0.89	0.878	0.887	0.865	0.856	0.913	0.917	0.813	0.79	0.5	0.798	0.752	0.91	0.887	0.876	0.872	0.883	0.896	0.874	0.898	0.918	0.901	0.896	0.895
Breast.100	0.861	0.852	0.872	1	0.856	0.832	0.77	0.825	0.84	0.854	0.859	0.847	0.82	0.879	0.816	0.767	0.846	0.879	0.826	0.839	0.872	0.84	0.848	0.78	0.823	0.857	0.85	0.859	0.835	0.845	0.849	0.879	0.803	0.728	0.504	0.761	0.719	0.845	0.844	0.844	0.833	0.83	0.869	0.802	0.832	0.874	0.856	0.831	0.831
X15.Breast.Her2.ampl	0.88	0.912	0.917	0.856	1	0.858	0.786	0.855	0.873	0.857	0.873	0.895	0.866	0.898	0.837	0.785	0.869	0.883	0.9	0.897	0.882	0.876	0.902	0.769	0.881	0.872	0.863	0.867	0.864	0.846	0.906	0.895	0.814	0.785	0.488	0.783	0.743	0.905	0.868	0.867	0.866	0.867	0.883	0.858	0.897	0.902	0.903	0.896	0.878
X16.Breast.WT	0.878	0.871	0.873	0.832	0.858	1	0.822	0.84	0.878	0.837	0.861	0.835	0.803	0.865	0.818	0.798	0.834	0.863	0.825	0.817	0.869	0.826	0.833	0.806	0.813	0.86	0.849	0.858	0.855	0.863	0.834	0.875	0.827	0.723	0.482	0.746	0.697	0.842	0.835	0.856	0.834	0.83	0.871	0.799	0.832	0.873	0.861	0.818	0.849
X21.Breast.WT	0.842	0.81	0.807	0.77	0.786	0.822	1	0.805	0.848	0.783	0.808	0.758	0.73	0.807	0.766	0.823	0.762	0.812	0.74	0.735	0.83	0.747	0.754	0.817	0.76	0.825	0.821	0.817	0.842	0.844	0.762	0.839	0.825	0.661	0.466	0.673	0.651	0.773	0.766	0.824	0.784	0.764	0.837	0.731	0.759	0.816	0.804	0.756	0.804
X33.Breast.Her2.ampl	0.873	0.858	0.863	0.825	0.855	0.84	0.805	1	0.865	0.826	0.848	0.829	0.801	0.857	0.809	0.798	0.822	0.851	0.816	0.815	0.861	0.819	0.822	0.792	0.814	0.854	0.844	0.848	0.857	0.844	0.831	0.868	0.82	0.722	0.484	0.734	0.702	0.844	0.827	0.852	0.837	0.825	0.876	0.796	0.826	0.86	0.855	0.821	0.837
X42.Breast.Her2.ampl	0.903	0.887	0.883	0.84	0.873	0.878	0.848	0.865	1	0.851	0.869	0.846	0.808	0.874	0.818	0.83	0.835	0.87	0.83	0.822	0.881	0.827	0.832	0.847	0.815	0.873	0.866	0.868	0.904	0.89	0.842	0.883	0.87	0.715	0.471	0.739	0.703	0.854	0.844	0.886	0.852	0.834	0.89	0.804	0.841	0.887	0.878	0.821	0.866
Breast.454	0.863	0.857	0.871	0.854	0.857	0.837	0.783	0.826	0.851	1	0.853	0.841	0.815	0.875	0.818	0.785	0.851	0.883	0.828	0.846	0.88	0.833	0.861	0.801	0.834	0.872	0.863	0.872	0.855	0.858	0.865	0.891	0.827	0.754	0.52	0.779	0.739	0.85	0.838	0.851	0.841	0.829	0.878	0.795	0.83	0.876	0.862	0.849	0.847
X48.Breast.WT	0.883	0.875	0.89	0.859	0.873	0.861	0.808	0.848	0.869	0.853	1	0.853	0.827	0.885	0.824	0.798	0.853	0.879	0.844	0.844	0.884	0.848	0.854	0.801	0.835	0.871	0.864	0.873	0.858	0.865	0.855	0.892	0.828	0.739	0.501	0.756	0.726	0.86	0.855	0.866	0.857	0.847	0.884	0.816	0.847	0.889	0.873	0.834	0.857
X50.Breast.WT	0.851	0.889	0.9	0.847	0.895	0.835	0.758	0.829	0.846	0.841	0.853	1	0.858	0.877	0.826	0.737	0.859	0.858	0.887	0.885	0.86	0.873	0.883	0.737	0.854	0.85	0.838	0.846	0.828	0.816	0.888	0.87	0.777	0.77	0.48	0.777	0.729	0.889	0.862	0.843	0.846	0.86	0.856	0.847	0.885	0.886	0.879	0.869	0.86
X55.Breast.WT	0.826	0.861	0.872	0.82	0.866	0.803	0.73	0.801	0.808	0.815	0.827	0.858	1	0.852	0.797	0.722	0.834	0.833	0.864	0.87	0.837	0.848	0.866	0.713	0.848	0.828	0.813	0.83	0.801	0.791	0.871	0.852	0.75	0.76	0.481	0.757	0.72	0.86	0.832	0.816	0.822	0.838	0.831	0.833	0.857	0.855	0.848	0.856	0.832
Breast.564	0.894	0.895	0.909	0.879	0.898	0.865	0.807	0.857	0.874	0.875	0.885	0.877	0.852	1	0.849	0.819	0.875	0.923	0.866	0.881	0.91	0.871	0.884	0.805	0.868	0.889	0.888	0.888	0.877	0.876	0.889	0.918	0.836	0.762	0.512	0.779	0.745	0.885	0.867	0.874	0.874	0.858	0.909	0.836	0.866	0.905	0.896	0.872	0.871
X59.Breast.WT	0.835	0.843	0.853	0.816	0.837	0.818	0.766	0.809	0.818	0.818	0.824	0.826	0.797	0.849	1	0.755	0.817	0.844	0.81	0.814	0.844	0.819	0.825	0.755	0.805	0.827	0.831	0.83	0.807	0.809	0.83	0.857	0.771	0.72	0.483	0.741	0.702	0.831	0.817	0.816	0.815	0.803	0.845	0.781	0.811	0.846	0.829	0.817	0.816
Breast.590	0.845	0.795	0.792	0.767	0.785	0.798	0.823	0.798	0.83	0.785	0.798	0.737	0.722	0.819	0.755	1	0.757	0.828	0.716	0.728	0.841	0.725	0.746	0.838	0.772	0.84	0.832	0.834	0.865	0.862	0.752	0.86	0.855	0.645	0.472	0.665	0.651	0.754	0.746	0.82	0.789	0.745	0.857	0.711	0.732	0.799	0.806	0.766	0.789
Breast.60	0.846	0.87	0.883	0.846	0.869	0.834	0.762	0.822	0.835	0.851	0.853	0.859	0.834	0.875	0.817	0.757	1	0.867	0.857	0.869	0.873	0.851	0.873	0.76	0.843	0.856	0.851	0.858	0.833	0.83	0.871	0.885	0.794	0.759	0.492	0.774	0.729	0.862	0.853	0.835	0.839	0.842	0.861	0.828	0.851	0.876	0.868	0.858	0.849
Breast.603	0.894	0.877	0.892	0.879	0.883	0.863	0.812	0.851	0.87	0.883	0.879	0.858	0.833	0.923	0.844	0.828	0.867	1	0.841	0.859	0.908	0.855	0.873	0.823	0.857	0.892	0.884	0.892	0.88	0.888	0.875	0.917	0.852	0.76	0.532	0.789	0.751	0.87	0.859	0.876	0.866	0.843	0.908	0.812	0.846	0.895	0.885	0.863	0.856
ALK61.Breast.Her2.unknown	0.834	0.896	0.906	0.826	0.9	0.825	0.74	0.816	0.83	0.828	0.844	0.887	0.864	0.866	0.81	0.716	0.857	0.841	1	0.911	0.846	0.875	0.93	0.709	0.88	0.84	0.83	0.838	0.814	0.793	0.916	0.869	0.751	0.795	0.457	0.774	0.729	0.897	0.855	0.826	0.829	0.867	0.843	0.874	0.898	0.883	0.879	0.9	0.874
Breast.85	0.833	0.886	0.9	0.839	0.897	0.817	0.735	0.815	0.822	0.846	0.844	0.885	0.87	0.881	0.814	0.728	0.869	0.859	0.911	1	0.864	0.879	0.918	0.726	0.891	0.851	0.839	0.85	0.832	0.81	0.92	0.882	0.768	0.793	0.48	0.786	0.741	0.896	0.855	0.832	0.836	0.864	0.856	0.872	0.891	0.878	0.876	0.907	0.863
Breast.86	0.897	0.887	0.898	0.872	0.882	0.869	0.83	0.861	0.881	0.88	0.884	0.86	0.837	0.91	0.844	0.841	0.873	0.908	0.846	0.864	1	0.854	0.869	0.828	0.859	0.897	0.895	0.902	0.89	0.889	0.871	0.926	0.854	0.749	0.516	0.772	0.739	0.868	0.859	0.881	0.871	0.857	0.911	0.829	0.851	0.897	0.889	0.864	0.871
X97.Breast.Her2.ampl	0.845	0.873	0.894	0.84	0.876	0.826	0.747	0.819	0.827	0.833	0.848	0.873	0.848	0.871	0.819	0.725	0.851	0.855	0.875	0.879	0.854	1	0.88	0.729	0.843	0.84	0.831	0.838	0.813	0.807	0.877	0.868	0.761	0.767	0.482	0.77	0.735	0.879	0.849	0.832	0.834	0.848	0.85	0.842	0.865	0.875	0.86	0.859	0.844
Breast.ALK.82	0.848	0.893	0.908	0.848	0.902	0.833	0.754	0.822	0.832	0.861	0.854	0.883	0.866	0.884	0.825	0.746	0.873	0.873	0.93	0.918	0.869	0.88	1	0.746	0.896	0.865	0.852	0.863	0.839	0.823	0.933	0.895	0.79	0.823	0.502	0.807	0.764	0.901	0.859	0.841	0.837	0.868	0.868	0.864	0.894	0.891	0.884	0.924	0.879
X292.Liver.KRAS	0.843	0.783	0.786	0.78	0.769	0.806	0.817	0.792	0.847	0.801	0.801	0.737	0.713	0.805	0.755	0.838	0.76	0.823	0.709	0.726	0.828	0.729	0.746	1	0.749	0.842	0.824	0.83	0.873	0.877	0.756	0.84	0.875	0.649	0.475	0.684	0.659	0.757	0.754	0.836	0.784	0.75	0.843	0.706	0.739	0.805	0.8	0.752	0.787
X316.Liver.KRAS	0.836	0.87	0.88	0.823	0.881	0.813	0.76	0.814	0.815	0.834	0.835	0.854	0.848	0.868	0.805	0.772	0.843	0.857	0.88	0.891	0.859	0.843	0.896	0.749	1	0.861	0.843	0.859	0.845	0.822	0.899	0.887	0.79	0.795	0.492	0.768	0.735	0.879	0.83	0.839	0.826	0.851	0.86	0.852	0.866	0.87	0.867	0.908	0.863
X341.Liver.WT	0.889	0.874	0.89	0.857	0.872	0.86	0.825	0.854	0.873	0.872	0.871	0.85	0.828	0.889	0.827	0.84	0.856	0.892	0.84	0.851	0.897	0.84	0.865	0.842	0.861	1	0.889	0.894	0.89	0.902	0.872	0.919	0.858	0.753	0.514	0.777	0.737	0.868	0.849	0.88	0.863	0.851	0.899	0.818	0.844	0.895	0.886	0.866	0.872
X376.Liver.WT	0.882	0.871	0.878	0.85	0.863	0.849	0.821	0.844	0.866	0.863	0.864	0.838	0.813	0.888	0.831	0.832	0.851	0.884	0.83	0.839	0.895	0.831	0.852	0.824	0.843	0.889	1	0.883	0.875	0.872	0.858	0.927	0.847	0.737	0.496	0.761	0.723	0.852	0.839	0.869	0.853	0.832	0.897	0.807	0.835	0.883	0.876	0.848	0.857
X379.Liver.WT	0.887	0.874	0.887	0.859	0.867	0.858	0.817	0.848	0.868	0.872	0.873	0.846	0.83	0.888	0.83	0.834	0.858	0.892	0.838	0.85	0.902	0.838	0.863	0.83	0.859	0.894	0.883	1	0.879	0.88	0.865	0.916	0.851	0.754	0.516	0.769	0.735	0.86	0.849	0.874	0.856	0.848	0.898	0.821	0.845	0.893	0.881	0.864	0.871
Chol.410	0.895	0.865	0.865	0.835	0.864	0.855	0.842	0.857	0.904	0.855	0.858	0.828	0.801	0.877	0.807	0.865	0.833	0.88	0.814	0.832	0.89	0.813	0.839	0.873	0.845	0.89	0.875	0.879	1	0.913	0.848	0.9	0.903	0.725	0.497	0.745	0.715	0.848	0.823	0.891	0.852	0.831	0.902	0.8	0.832	0.874	0.876	0.846	0.864
Chol.442	0.901	0.85	0.856	0.845	0.846	0.863	0.844	0.844	0.89	0.858	0.865	0.816	0.791	0.876	0.809	0.862	0.83	0.888	0.793	0.81	0.889	0.807	0.823	0.877	0.822	0.902	0.872	0.88	0.913	1	0.827	0.896	0.895	0.71	0.507	0.744	0.713	0.831	0.824	0.884	0.851	0.821	0.896	0.778	0.809	0.871	0.866	0.823	0.846
Chol.460	0.848	0.901	0.913	0.849	0.906	0.834	0.762	0.831	0.842	0.865	0.855	0.888	0.871	0.889	0.83	0.752	0.871	0.875	0.916	0.92	0.871	0.877	0.933	0.756	0.899	0.872	0.858	0.865	0.848	0.827	1	0.897	0.791	0.816	0.495	0.806	0.753	0.907	0.858	0.846	0.843	0.869	0.873	0.864	0.898	0.896	0.89	0.923	0.884
Chol.611	0.906	0.902	0.917	0.879	0.895	0.875	0.839	0.868	0.883	0.891	0.892	0.87	0.852	0.918	0.857	0.86	0.885	0.917	0.869	0.882	0.926	0.868	0.895	0.84	0.887	0.919	0.927	0.916	0.9	0.896	0.897	1	0.86	0.778	0.52	0.796	0.752	0.888	0.871	0.889	0.875	0.869	0.923	0.851	0.868	0.913	0.904	0.893	0.892
Chol.ALK.28	0.872	0.819	0.813	0.803	0.814	0.827	0.825	0.82	0.87	0.827	0.828	0.777	0.75	0.836	0.771	0.855	0.794	0.852	0.751	0.768	0.854	0.761	0.79	0.875	0.79	0.858	0.847	0.851	0.903	0.895	0.791	0.86	1	0.688	0.491	0.714	0.692	0.797	0.784	0.86	0.813	0.773	0.869	0.732	0.779	0.833	0.837	0.796	0.816
VU256.CRC	0.736	0.769	0.79	0.728	0.785	0.723	0.661	0.722	0.715	0.754	0.739	0.77	0.76	0.762	0.72	0.645	0.759	0.76	0.795	0.793	0.749	0.767	0.823	0.649	0.795	0.753	0.737	0.754	0.725	0.71	0.816	0.778	0.688	1	0.486	0.756	0.712	0.799	0.745	0.735	0.731	0.76	0.751	0.758	0.784	0.776	0.764	0.829	0.771
VU258.CRC	0.503	0.476	0.5	0.504	0.488	0.482	0.466	0.484	0.471	0.52	0.501	0.48	0.481	0.512	0.483	0.472	0.492	0.532	0.457	0.48	0.516	0.482	0.502	0.475	0.492	0.514	0.496	0.516	0.497	0.507	0.495	0.52	0.491	0.486	1	0.508	0.494	0.497	0.486	0.504	0.499	0.481	0.517	0.455	0.471	0.505	0.492	0.504	0.484
VU272.CRC	0.754	0.773	0.798	0.761	0.783	0.746	0.673	0.734	0.739	0.779	0.756	0.777	0.757	0.779	0.741	0.665	0.774	0.789	0.774	0.786	0.772	0.77	0.807	0.684	0.768	0.777	0.761	0.769	0.745	0.744	0.806	0.796	0.714	0.756	0.508	1	0.723	0.791	0.768	0.753	0.749	0.754	0.765	0.744	0.77	0.786	0.772	0.799	0.764
VU276.CRC	0.724	0.736	0.752	0.719	0.743	0.697	0.651	0.702	0.703	0.739	0.726	0.729	0.72	0.745	0.702	0.651	0.729	0.751	0.729	0.741	0.739	0.735	0.764	0.659	0.735	0.737	0.723	0.735	0.715	0.713	0.753	0.752	0.692	0.712	0.494	0.723	1	0.748	0.721	0.721	0.724	0.718	0.74	0.699	0.732	0.751	0.734	0.758	0.73
Type.Unknown.1	0.865	0.896	0.91	0.845	0.905	0.842	0.773	0.844	0.854	0.85	0.86	0.889	0.86	0.885	0.831	0.754	0.862	0.87	0.897	0.896	0.868	0.879	0.901	0.757	0.879	0.868	0.852	0.86	0.848	0.831	0.907	0.888	0.797	0.799	0.497	0.791	0.748	1	0.862	0.858	0.859	0.865	0.871	0.858	0.889	0.9	0.909	0.895	0.875
X329.CRC.KRAS	0.849	0.866	0.887	0.844	0.868	0.835	0.766	0.827	0.844	0.838	0.855	0.862	0.832	0.867	0.817	0.746	0.853	0.859	0.855	0.855	0.859	0.849	0.859	0.754	0.83	0.849	0.839	0.849	0.823	0.824	0.858	0.871	0.784	0.745	0.486	0.768	0.721	0.862	1	0.838	0.838	0.84	0.855	0.827	0.853	0.879	0.866	0.838	0.847
X342.CRC.KRAS	0.894	0.869	0.876	0.844	0.867	0.856	0.824	0.852	0.886	0.851	0.866	0.843	0.816	0.874	0.816	0.82	0.835	0.876	0.826	0.832	0.881	0.832	0.841	0.836	0.839	0.88	0.869	0.874	0.891	0.884	0.846	0.889	0.86	0.735	0.504	0.753	0.721	0.858	0.838	1	0.857	0.841	0.887	0.813	0.843	0.881	0.873	0.839	0.855
X354.CRC.WT	0.869	0.864	0.872	0.833	0.866	0.834	0.784	0.837	0.852	0.841	0.857	0.846	0.822	0.874	0.815	0.789	0.839	0.866	0.829	0.836	0.871	0.834	0.837	0.784	0.826	0.863	0.853	0.856	0.852	0.851	0.843	0.875	0.813	0.731	0.499	0.749	0.724	0.859	0.838	0.857	1	0.838	0.873	0.81	0.838	0.873	0.87	0.836	0.844
X356.CRC.WT	0.843	0.869	0.883	0.83	0.867	0.83	0.764	0.825	0.834	0.829	0.847	0.86	0.838	0.858	0.803	0.745	0.842	0.843	0.867	0.864	0.857	0.848	0.868	0.75	0.851	0.851	0.832	0.848	0.831	0.821	0.869	0.869	0.773	0.76	0.481	0.754	0.718	0.865	0.84	0.841	0.838	1	0.849	0.846	0.864	0.874	0.863	0.859	0.856
CRC.357	0.912	0.889	0.896	0.869	0.883	0.871	0.837	0.876	0.89	0.878	0.884	0.856	0.831	0.909	0.845	0.857	0.861	0.908	0.843	0.856	0.911	0.85	0.868	0.843	0.86	0.899	0.897	0.898	0.902	0.896	0.873	0.923	0.869	0.751	0.517	0.765	0.74	0.871	0.855	0.887	0.873	0.849	1	0.819	0.848	0.898	0.891	0.863	0.873
X374.CRC.WT	0.814	0.852	0.874	0.802	0.858	0.799	0.731	0.796	0.804	0.795	0.816	0.847	0.833	0.836	0.781	0.711	0.828	0.812	0.874	0.872	0.829	0.842	0.864	0.706	0.852	0.818	0.807	0.821	0.8	0.778	0.864	0.851	0.732	0.758	0.455	0.744	0.699	0.858	0.827	0.813	0.81	0.846	0.819	1	0.859	0.85	0.842	0.859	0.841
X378.CRC.WT	0.845	0.893	0.898	0.832	0.897	0.832	0.759	0.826	0.841	0.83	0.847	0.885	0.857	0.866	0.811	0.732	0.851	0.846	0.898	0.891	0.851	0.865	0.894	0.739	0.866	0.844	0.835	0.845	0.832	0.809	0.898	0.868	0.779	0.784	0.471	0.77	0.732	0.889	0.853	0.843	0.838	0.864	0.848	0.859	1	0.884	0.875	0.888	0.868
X420.CRC.WT	0.895	0.902	0.918	0.874	0.902	0.873	0.816	0.86	0.887	0.876	0.889	0.886	0.855	0.905	0.846	0.799	0.876	0.895	0.883	0.878	0.897	0.875	0.891	0.805	0.87	0.895	0.883	0.893	0.874	0.871	0.896	0.913	0.833	0.776	0.505	0.786	0.751	0.9	0.879	0.881	0.873	0.874	0.898	0.85	0.884	1	0.904	0.878	0.889
X429.CRC.WT	0.885	0.898	0.901	0.856	0.903	0.861	0.804	0.855	0.878	0.862	0.873	0.879	0.848	0.896	0.829	0.806	0.868	0.885	0.879	0.876	0.889	0.86	0.884	0.8	0.867	0.886	0.876	0.881	0.876	0.866	0.89	0.904	0.837	0.764	0.492	0.772	0.734	0.909	0.866	0.873	0.87	0.863	0.891	0.842	0.875	0.904	1	0.874	0.887
CRC.450	0.841	0.885	0.896	0.831	0.896	0.818	0.756	0.821	0.821	0.849	0.834	0.869	0.856	0.872	0.817	0.766	0.858	0.863	0.9	0.907	0.864	0.859	0.924	0.752	0.908	0.866	0.848	0.864	0.846	0.823	0.923	0.893	0.796	0.829	0.504	0.799	0.758	0.895	0.838	0.839	0.836	0.859	0.863	0.859	0.888	0.878	0.874	1	0.877
X453.CRC.KRAS	0.861	0.891	0.895	0.831	0.878	0.849	0.804	0.837	0.866	0.847	0.857	0.86	0.832	0.871	0.816	0.789	0.849	0.856	0.874	0.863	0.871	0.844	0.879	0.787	0.863	0.872	0.857	0.871	0.864	0.846	0.884	0.892	0.816	0.771	0.484	0.764	0.73	0.875	0.847	0.855	0.844	0.856	0.873	0.841	0.868	0.889	0.887	0.877	1
CRC.459	0.869	0.879	0.903	0.867	0.887	0.838	0.784	0.84	0.846	0.881	0.867	0.876	0.853	0.894	0.832	0.791	0.878	0.898	0.872	0.892	0.89	0.866	0.907	0.791	0.885	0.891	0.872	0.888	0.862	0.856	0.908	0.914	0.829	0.813	0.541	0.816	0.776	0.899	0.863	0.866	0.86	0.862	0.89	0.841	0.873	0.898	0.889	0.91	0.877
X462.CRC.KRAS	0.852	0.833	0.838	0.815	0.828	0.822	0.784	0.815	0.839	0.811	0.829	0.807	0.774	0.844	0.783	0.786	0.804	0.845	0.787	0.786	0.845	0.798	0.796	0.777	0.782	0.835	0.828	0.832	0.831	0.832	0.799	0.853	0.803	0.69	0.476	0.72	0.692	0.811	0.81	0.832	0.824	0.801	0.846	0.77	0.796	0.843	0.837	0.79	0.816
CRC.463	0.889	0.9	0.913	0.881	0.9	0.863	0.809	0.861	0.871	0.882	0.884	0.88	0.858	0.909	0.853	0.812	0.886	0.908	0.877	0.888	0.905	0.874	0.899	0.809	0.878	0.9	0.888	0.896	0.877	0.875	0.901	0.925	0.838	0.786	0.518	0.801	0.762	0.894	0.876	0.881	0.874	0.867	0.903	0.848	0.878	0.912	0.899	0.893	0.882
X466.CRC.KRAS	0.827	0.879	0.886	0.8	0.879	0.813	0.765	0.808	0.826	0.81	0.822	0.861	0.84	0.851	0.787	0.739	0.833	0.823	0.895	0.882	0.838	0.841	0.888	0.722	0.879	0.834	0.823	0.834	0.822	0.792	0.888	0.865	0.764	0.78	0.454	0.746	0.708	0.882	0.83	0.823	0.815	0.851	0.839	0.86	0.878	0.87	0.874	0.888	0.878
X474.CRC.WT	0.837	0.887	0.896	0.819	0.89	0.819	0.76	0.818	0.824	0.831	0.838	0.869	0.851	0.863	0.808	0.748	0.849	0.841	0.897	0.897	0.856	0.854	0.902	0.735	0.898	0.853	0.837	0.855	0.828	0.804	0.904	0.882	0.773	0.803	0.48	0.774	0.735	0.892	0.841	0.836	0.83	0.863	0.852	0.87	0.888	0.881	0.881	0.913	0.887
CRC.487	0.869	0.895	0.915	0.867	0.907	0.849	0.775	0.848	0.847	0.875	0.868	0.893	0.875	0.902	0.839	0.775	0.886	0.895	0.9	0.915	0.89	0.885	0.924	0.772	0.897	0.882	0.867	0.883	0.861	0.846	0.925	0.912	0.811	0.815	0.519	0.818	0.77	0.905	0.872	0.863	0.857	0.871	0.887	0.864	0.893	0.901	0.889	0.918	0.878
CRC.496	0.869	0.915	0.923	0.863	0.922	0.85	0.779	0.849	0.86	0.875	0.871	0.901	0.881	0.906	0.845	0.784	0.887	0.893	0.915	0.927	0.891	0.887	0.935	0.775	0.908	0.888	0.876	0.882	0.871	0.851	0.938	0.915	0.817	0.818	0.504	0.812	0.767	0.917	0.874	0.87	0.865	0.88	0.889	0.87	0.906	0.91	0.906	0.93	0.894
X497.CRC.KRAS	0.873	0.912	0.923	0.852	0.916	0.85	0.79	0.851	0.861	0.856	0.871	0.894	0.877	0.894	0.832	0.792	0.875	0.872	0.915	0.914	0.886	0.882	0.915	0.771	0.907	0.884	0.865	0.879	0.868	0.847	0.921	0.909	0.808	0.802	0.495	0.785	0.749	0.912	0.869	0.867	0.869	0.888	0.884	0.884	0.901	0.905	0.908	0.918	0.902
X504.CRC.WT	0.897	0.909	0.921	0.879	0.911	0.871	0.811	0.866	0.884	0.881	0.891	0.896	0.869	0.909	0.847	0.808	0.886	0.903	0.893	0.894	0.905	0.88	0.905	0.804	0.886	0.9	0.887	0.9	0.879	0.875	0.906	0.92	0.843	0.793	0.519	0.799	0.761	0.91	0.883	0.888	0.881	0.88	0.905	0.861	0.891	0.918	0.918	0.898	0.896
CRC.511	0.876	0.876	0.893	0.872	0.886	0.847	0.791	0.839	0.855	0.879	0.873	0.868	0.85	0.9	0.833	0.801	0.876	0.903	0.866	0.878	0.895	0.858	0.892	0.796	0.873	0.889	0.875	0.888	0.87	0.871	0.891	0.91	0.837	0.777	0.519	0.791	0.757	0.883	0.863	0.867	0.862	0.859	0.893	0.832	0.862	0.9	0.89	0.885	0.873
CRC.523	0.875	0.858	0.878	0.867	0.86	0.842	0.797	0.836	0.846	0.876	0.868	0.847	0.83	0.887	0.828	0.8	0.864	0.894	0.829	0.85	0.894	0.842	0.863	0.806	0.845	0.883	0.874	0.884	0.857	0.868	0.863	0.905	0.832	0.759	0.532	0.779	0.745	0.855	0.847	0.862	0.852	0.842	0.887	0.807	0.838	0.882	0.869	0.858	0.85
CRC.524	0.888	0.891	0.893	0.85	0.891	0.852	0.822	0.863	0.881	0.864	0.868	0.862	0.84	0.893	0.829	0.857	0.858	0.887	0.854	0.866	0.894	0.846	0.874	0.826	0.876	0.896	0.878	0.891	0.898	0.882	0.884	0.913	0.86	0.768	0.515	0.777	0.742	0.886	0.851	0.878	0.87	0.853	0.904	0.828	0.862	0.892	0.9	0.882	0.882
X527.CRC.WT	0.82	0.875	0.884	0.806	0.883	0.803	0.731	0.803	0.807	0.815	0.82	0.86	0.848	0.851	0.798	0.724	0.836	0.829	0.896	0.897	0.839	0.85	0.893	0.705	0.887	0.832	0.82	0.835	0.812	0.785	0.893	0.862	0.748	0.79	0.465	0.757	0.72	0.883	0.829	0.821	0.818	0.852	0.832	0.862	0.874	0.862	0.866	0.9	0.864
CRC.531	0.877	0.888	0.91	0.872	0.887	0.858	0.802	0.846	0.863	0.886	0.881	0.876	0.851	0.905	0.838	0.802	0.879	0.9	0.872	0.884	0.898	0.866	0.894	0.802	0.872	0.892	0.883	0.892	0.868	0.869	0.901	0.922	0.832	0.78	0.514	0.801	0.752	0.886	0.87	0.867	0.859	0.861	0.898	0.85	0.869	0.902	0.889	0.885	0.879
X543.CRC.KRAS	0.904	0.887	0.885	0.852	0.877	0.872	0.849	0.866	0.899	0.857	0.881	0.848	0.814	0.893	0.828	0.863	0.85	0.888	0.837	0.829	0.901	0.831	0.843	0.84	0.838	0.895	0.889	0.89	0.896	0.894	0.847	0.913	0.869	0.726	0.485	0.743	0.715	0.862	0.848	0.882	0.87	0.844	0.906	0.811	0.84	0.894	0.9	0.838	0.88
X546.CRC.KRAS	0.888	0.921	0.922	0.863	0.918	0.87	0.809	0.863	0.888	0.871	0.882	0.893	0.864	0.903	0.84	0.807	0.877	0.887	0.902	0.899	0.895	0.873	0.907	0.795	0.891	0.896	0.883	0.89	0.881	0.865	0.915	0.916	0.832	0.786	0.492	0.786	0.745	0.906	0.875	0.881	0.875	0.877	0.899	0.864	0.9	0.913	0.914	0.901	0.903
X548.CRC.KRAS	0.839	0.885	0.896	0.825	0.89	0.823	0.757	0.819	0.828	0.833	0.845	0.871	0.856	0.863	0.804	0.749	0.853	0.842	0.9	0.897	0.854	0.858	0.9	0.737	0.889	0.856	0.837	0.853	0.833	0.813	0.905	0.877	0.776	0.791	0.479	0.768	0.732	0.89	0.847	0.839	0.836	0.866	0.851	0.866	0.887	0.881	0.883	0.902	0.878
CRC.552	0.898	0.907	0.917	0.876	0.906	0.867	0.811	0.871	0.88	0.881	0.886	0.887	0.865	0.91	0.841	0.819	0.885	0.903	0.889	0.898	0.91	0.877	0.906	0.811	0.89	0.9	0.885	0.898	0.894	0.881	0.907	0.924	0.845	0.788	0.509	0.792	0.761	0.897	0.874	0.885	0.875	0.878	0.911	0.86	0.888	0.908	0.903	0.902	0.887
X556.CRC.WT	0.881	0.905	0.926	0.877	0.899	0.87	0.805	0.855	0.877	0.878	0.891	0.893	0.862	0.906	0.843	0.787	0.89	0.893	0.894	0.895	0.902	0.883	0.899	0.787	0.872	0.89	0.88	0.889	0.865	0.862	0.903	0.918	0.819	0.773	0.49	0.793	0.741	0.894	0.889	0.873	0.866	0.879	0.893	0.873	0.887	0.915	0.903	0.879	0.889
CRC.565	0.87	0.898	0.906	0.861	0.906	0.848	0.782	0.845	0.86	0.867	0.87	0.886	0.866	0.901	0.832	0.784	0.876	0.887	0.892	0.906	0.89	0.874	0.906	0.776	0.886	0.881	0.867	0.878	0.871	0.854	0.907	0.903	0.817	0.785	0.497	0.79	0.751	0.899	0.863	0.865	0.867	0.869	0.885	0.856	0.888	0.899	0.897	0.898	0.878
CRC.576	0.871	0.885	0.904	0.866	0.89	0.846	0.781	0.846	0.853	0.875	0.867	0.88	0.856	0.897	0.831	0.785	0.876	0.894	0.872	0.887	0.89	0.863	0.895	0.778	0.871	0.883	0.867	0.881	0.861	0.857	0.897	0.904	0.819	0.781	0.523	0.799	0.758	0.887	0.864	0.862	0.858	0.863	0.887	0.843	0.874	0.896	0.89	0.887	0.865
VU280.GBM	0.678	0.629	0.637	0.63	0.634	0.641	0.636	0.636	0.665	0.652	0.644	0.603	0.586	0.652	0.609	0.655	0.614	0.672	0.576	0.593	0.663	0.594	0.615	0.667	0.614	0.66	0.655	0.656	0.686	0.686	0.612	0.665	0.694	0.581	0.448	0.599	0.59	0.628	0.61	0.668	0.639	0.601	0.675	0.568	0.603	0.643	0.637	0.624	0.624
VU284.GBM.vIII	0.854	0.887	0.884	0.836	0.897	0.831	0.759	0.826	0.846	0.839	0.847	0.876	0.852	0.871	0.81	0.751	0.851	0.855	0.88	0.883	0.856	0.859	0.881	0.748	0.863	0.849	0.838	0.845	0.843	0.825	0.883	0.864	0.8	0.767	0.472	0.767	0.732	0.885	0.85	0.851	0.848	0.848	0.854	0.838	0.877	0.88	0.885	0.877	0.86
VU306.GBM.vIII	0.79	0.803	0.806	0.785	0.816	0.765	0.689	0.756	0.768	0.776	0.789	0.801	0.786	0.809	0.761	0.709	0.789	0.8	0.791	0.803	0.791	0.796	0.803	0.697	0.782	0.781	0.774	0.783	0.763	0.764	0.8	0.799	0.726	0.698	0.468	0.713	0.679	0.805	0.783	0.779	0.787	0.771	0.793	0.76	0.787	0.809	0.797	0.794	0.773
VU360.GBM.WT	0.731	0.77	0.78	0.749	0.788	0.717	0.645	0.717	0.722	0.76	0.744	0.78	0.77	0.773	0.721	0.636	0.769	0.765	0.783	0.807	0.76	0.767	0.804	0.644	0.785	0.748	0.737	0.754	0.729	0.716	0.804	0.764	0.691	0.71	0.457	0.704	0.666	0.784	0.757	0.735	0.743	0.759	0.748	0.752	0.777	0.774	0.772	0.796	0.751
VU372.GBM.vIII	0.826	0.877	0.873	0.813	0.884	0.816	0.738	0.808	0.835	0.815	0.826	0.862	0.829	0.851	0.791	0.728	0.831	0.832	0.875	0.869	0.831	0.836	0.867	0.72	0.844	0.824	0.819	0.82	0.816	0.794	0.874	0.841	0.769	0.75	0.442	0.742	0.705	0.863	0.832	0.821	0.823	0.829	0.834	0.825	0.864	0.86	0.866	0.856	0.848
VU378.GBM	0.882	0.904	0.898	0.845	0.904	0.856	0.805	0.849	0.877	0.842	0.864	0.868	0.85	0.893	0.824	0.84	0.856	0.874	0.874	0.877	0.888	0.851	0.873	0.794	0.873	0.88	0.872	0.873	0.88	0.866	0.878	0.901	0.83	0.738	0.465	0.744	0.714	0.88	0.853	0.872	0.863	0.856	0.887	0.844	0.868	0.89	0.899	0.875	0.871
VU383Platelet.hiseq	0.654	0.661	0.698	0.671	0.687	0.629	0.568	0.637	0.626	0.672	0.661	0.687	0.686	0.688	0.648	0.575	0.673	0.687	0.679	0.715	0.672	0.693	0.71	0.583	0.694	0.675	0.65	0.664	0.647	0.645	0.703	0.685	0.604	0.658	0.463	0.658	0.63	0.704	0.667	0.66	0.67	0.67	0.672	0.662	0.676	0.682	0.668	0.706	0.65
VU393.GBM.vIII	0.777	0.82	0.829	0.793	0.829	0.764	0.687	0.763	0.772	0.798	0.786	0.824	0.804	0.814	0.759	0.671	0.806	0.804	0.829	0.837	0.793	0.805	0.842	0.687	0.812	0.793	0.778	0.791	0.776	0.755	0.85	0.809	0.723	0.739	0.467	0.737	0.698	0.833	0.797	0.778	0.786	0.791	0.796	0.782	0.821	0.824	0.817	0.83	0.799
VU394Platelet.hiseq	0.78	0.765	0.789	0.781	0.769	0.758	0.691	0.751	0.757	0.759	0.776	0.764	0.741	0.793	0.744	0.676	0.769	0.787	0.74	0.751	0.785	0.767	0.75	0.691	0.725	0.764	0.756	0.766	0.747	0.762	0.745	0.781	0.71	0.643	0.455	0.688	0.647	0.763	0.766	0.761	0.767	0.751	0.773	0.723	0.739	0.786	0.77	0.725	0.734
VU398.GBM	0.712	0.736	0.756	0.716	0.756	0.695	0.635	0.701	0.695	0.73	0.72	0.736	0.733	0.74	0.699	0.634	0.736	0.746	0.745	0.762	0.73	0.739	0.78	0.636	0.752	0.729	0.714	0.725	0.706	0.696	0.773	0.746	0.677	0.741	0.497	0.737	0.703	0.764	0.723	0.718	0.713	0.723	0.73	0.711	0.738	0.743	0.733	0.779	0.725
VU402.2.GBM	0.827	0.877	0.883	0.83	0.884	0.814	0.729	0.811	0.834	0.823	0.835	0.872	0.85	0.863	0.803	0.725	0.851	0.844	0.882	0.891	0.84	0.857	0.881	0.717	0.852	0.83	0.819	0.829	0.821	0.802	0.886	0.85	0.765	0.753	0.456	0.76	0.716	0.869	0.845	0.825	0.831	0.84	0.836	0.841	0.869	0.866	0.862	0.863	0.844
VU406.2.GBM	0.832	0.884	0.883	0.834	0.896	0.818	0.725	0.81	0.827	0.82	0.836	0.876	0.855	0.871	0.801	0.725	0.852	0.845	0.894	0.9	0.843	0.863	0.883	0.714	0.858	0.83	0.821	0.831	0.819	0.802	0.887	0.852	0.762	0.748	0.447	0.751	0.708	0.877	0.849	0.826	0.836	0.843	0.838	0.845	0.874	0.869	0.873	0.866	0.846
VU408.GBM	0.881	0.832	0.837	0.823	0.824	0.839	0.814	0.815	0.867	0.825	0.846	0.791	0.768	0.858	0.788	0.838	0.803	0.855	0.771	0.776	0.868	0.784	0.781	0.818	0.781	0.85	0.852	0.849	0.865	0.881	0.782	0.869	0.848	0.651	0.462	0.692	0.666	0.795	0.803	0.853	0.825	0.794	0.866	0.76	0.781	0.85	0.841	0.775	0.811
VU417.GBM.vIII	0.766	0.817	0.824	0.773	0.81	0.762	0.681	0.748	0.764	0.766	0.786	0.812	0.794	0.797	0.75	0.653	0.784	0.773	0.822	0.819	0.781	0.803	0.82	0.662	0.789	0.774	0.766	0.773	0.743	0.735	0.819	0.799	0.689	0.702	0.427	0.704	0.668	0.809	0.793	0.765	0.767	0.797	0.775	0.787	0.815	0.813	0.795	0.796	0.789
VU418.GBM	0.728	0.759	0.781	0.745	0.769	0.722	0.64	0.708	0.706	0.752	0.742	0.768	0.755	0.762	0.723	0.617	0.757	0.76	0.771	0.779	0.749	0.766	0.802	0.637	0.754	0.744	0.728	0.744	0.701	0.702	0.796	0.759	0.675	0.751	0.486	0.76	0.706	0.78	0.749	0.724	0.729	0.74	0.738	0.73	0.769	0.774	0.754	0.794	0.743
VU419.GBM	0.708	0.725	0.738	0.704	0.742	0.687	0.65	0.701	0.701	0.72	0.709	0.723	0.707	0.729	0.688	0.658	0.712	0.733	0.714	0.726	0.724	0.712	0.746	0.652	0.73	0.731	0.707	0.72	0.718	0.704	0.747	0.733	0.699	0.715	0.491	0.711	0.678	0.745	0.708	0.717	0.716	0.709	0.727	0.686	0.721	0.733	0.733	0.755	0.714
VU421.GBM	0.85	0.866	0.891	0.862	0.862	0.837	0.756	0.813	0.829	0.847	0.866	0.864	0.842	0.88	0.815	0.735	0.866	0.867	0.864	0.871	0.873	0.86	0.87	0.745	0.839	0.852	0.845	0.855	0.819	0.829	0.863	0.879	0.775	0.732	0.478	0.765	0.718	0.856	0.864	0.838	0.837	0.852	0.858	0.837	0.852	0.885	0.866	0.837	0.845
VU422.GBM	0.881	0.904	0.918	0.878	0.904	0.864	0.791	0.849	0.878	0.871	0.885	0.896	0.865	0.909	0.837	0.775	0.884	0.892	0.899	0.902	0.896	0.881	0.9	0.781	0.874	0.882	0.872	0.88	0.869	0.862	0.901	0.902	0.817	0.76	0.483	0.779	0.738	0.894	0.886	0.874	0.869	0.875	0.888	0.862	0.887	0.913	0.902	0.876	0.884
VU425.GBM	0.885	0.858	0.853	0.825	0.863	0.842	0.825	0.833	0.872	0.831	0.85	0.822	0.799	0.879	0.797	0.855	0.819	0.874	0.81	0.82	0.875	0.807	0.821	0.821	0.833	0.86	0.863	0.861	0.886	0.872	0.821	0.88	0.866	0.705	0.474	0.715	0.696	0.834	0.814	0.859	0.84	0.807	0.886	0.789	0.82	0.86	0.864	0.825	0.835
VU429.1.GBM.vIII	0.859	0.891	0.893	0.855	0.894	0.839	0.772	0.833	0.854	0.859	0.856	0.878	0.855	0.89	0.818	0.775	0.87	0.877	0.881	0.894	0.877	0.858	0.894	0.772	0.872	0.867	0.86	0.865	0.858	0.843	0.901	0.884	0.818	0.771	0.482	0.777	0.739	0.882	0.86	0.85	0.851	0.849	0.877	0.839	0.878	0.886	0.886	0.882	0.864
VU430.GBM	0.855	0.917	0.912	0.843	0.925	0.838	0.76	0.837	0.854	0.847	0.855	0.898	0.873	0.893	0.824	0.759	0.873	0.865	0.922	0.929	0.869	0.877	0.919	0.742	0.899	0.861	0.855	0.856	0.856	0.824	0.926	0.887	0.798	0.788	0.463	0.775	0.735	0.906	0.863	0.851	0.853	0.867	0.872	0.871	0.907	0.892	0.899	0.914	0.881
VU431.1.GBM.vIII	0.878	0.816	0.812	0.794	0.808	0.83	0.845	0.816	0.872	0.819	0.825	0.763	0.735	0.84	0.769	0.884	0.78	0.848	0.738	0.748	0.858	0.75	0.767	0.875	0.778	0.862	0.859	0.849	0.898	0.892	0.775	0.869	0.904	0.659	0.472	0.687	0.669	0.783	0.77	0.851	0.811	0.764	0.874	0.726	0.759	0.83	0.832	0.778	0.811
VU436.1.GBM.vIII	0.805	0.763	0.751	0.745	0.769	0.762	0.756	0.754	0.799	0.761	0.767	0.722	0.704	0.783	0.715	0.802	0.741	0.791	0.702	0.721	0.796	0.708	0.725	0.791	0.741	0.793	0.788	0.787	0.822	0.818	0.73	0.798	0.832	0.626	0.448	0.647	0.631	0.732	0.73	0.789	0.759	0.721	0.805	0.69	0.72	0.768	0.784	0.734	0.75
GBM.438	0.817	0.847	0.857	0.815	0.865	0.792	0.728	0.792	0.806	0.824	0.817	0.844	0.827	0.855	0.79	0.732	0.834	0.844	0.847	0.869	0.837	0.83	0.865	0.732	0.851	0.831	0.821	0.826	0.824	0.805	0.871	0.851	0.778	0.755	0.488	0.76	0.722	0.857	0.817	0.819	0.82	0.817	0.838	0.813	0.843	0.847	0.848	0.866	0.829
VU439.1.GBM.vIII	0.84	0.789	0.779	0.76	0.781	0.794	0.779	0.776	0.826	0.765	0.791	0.737	0.708	0.796	0.738	0.805	0.748	0.799	0.715	0.715	0.808	0.725	0.728	0.796	0.727	0.797	0.804	0.792	0.825	0.826	0.734	0.813	0.828	0.619	0.431	0.649	0.633	0.754	0.747	0.808	0.776	0.732	0.815	0.702	0.737	0.793	0.795	0.729	0.763
GBM.440	0.79	0.698	0.681	0.681	0.693	0.731	0.772	0.719	0.785	0.703	0.718	0.632	0.611	0.728	0.662	0.855	0.657	0.748	0.601	0.614	0.752	0.62	0.632	0.825	0.657	0.751	0.758	0.745	0.821	0.818	0.636	0.756	0.85	0.542	0.411	0.569	0.565	0.65	0.65	0.759	0.707	0.641	0.776	0.6	0.633	0.704	0.716	0.651	0.692
VU443.1.GBM.WT	0.855	0.828	0.818	0.792	0.831	0.811	0.796	0.805	0.84	0.802	0.814	0.779	0.768	0.841	0.773	0.841	0.792	0.84	0.767	0.78	0.844	0.766	0.785	0.811	0.801	0.838	0.839	0.834	0.862	0.852	0.794	0.856	0.845	0.674	0.468	0.689	0.675	0.797	0.776	0.836	0.809	0.775	0.853	0.75	0.782	0.829	0.831	0.799	0.799
VU445.1.GBM.WT	0.842	0.847	0.853	0.828	0.853	0.817	0.768	0.803	0.832	0.843	0.831	0.825	0.808	0.858	0.796	0.77	0.832	0.857	0.818	0.834	0.851	0.817	0.84	0.781	0.828	0.85	0.846	0.845	0.839	0.839	0.848	0.867	0.817	0.729	0.48	0.746	0.71	0.834	0.821	0.833	0.819	0.808	0.854	0.787	0.824	0.853	0.851	0.837	0.828
VU454.1.GBM.WT	0.872	0.82	0.805	0.794	0.809	0.831	0.827	0.812	0.878	0.81	0.821	0.762	0.732	0.833	0.767	0.869	0.779	0.842	0.74	0.751	0.849	0.746	0.762	0.875	0.77	0.849	0.847	0.841	0.9	0.896	0.77	0.85	0.896	0.647	0.452	0.678	0.657	0.776	0.773	0.852	0.806	0.761	0.861	0.721	0.762	0.825	0.83	0.768	0.808
VU456.1.GBM.WT	0.853	0.824	0.814	0.796	0.823	0.811	0.789	0.802	0.839	0.813	0.815	0.781	0.76	0.834	0.771	0.817	0.796	0.839	0.771	0.785	0.846	0.766	0.794	0.823	0.801	0.838	0.84	0.837	0.864	0.854	0.8	0.852	0.867	0.686	0.468	0.7	0.678	0.796	0.782	0.837	0.803	0.777	0.854	0.753	0.787	0.826	0.833	0.805	0.81
VU468.1.GBM.WT	0.875	0.845	0.857	0.838	0.85	0.84	0.805	0.826	0.86	0.85	0.849	0.818	0.797	0.872	0.799	0.82	0.836	0.875	0.801	0.82	0.879	0.809	0.826	0.83	0.826	0.871	0.866	0.865	0.874	0.873	0.83	0.886	0.865	0.716	0.5	0.739	0.712	0.828	0.823	0.86	0.833	0.813	0.876	0.79	0.814	0.862	0.859	0.827	0.832
GBM.471	0.866	0.851	0.846	0.825	0.856	0.83	0.795	0.823	0.857	0.837	0.841	0.818	0.798	0.859	0.798	0.817	0.828	0.862	0.808	0.825	0.863	0.804	0.835	0.821	0.825	0.857	0.853	0.851	0.876	0.867	0.837	0.871	0.864	0.726	0.482	0.737	0.713	0.828	0.816	0.856	0.828	0.804	0.868	0.783	0.822	0.85	0.85	0.838	0.829
GBM.475	0.811	0.856	0.878	0.828	0.873	0.794	0.713	0.79	0.791	0.832	0.824	0.862	0.845	0.854	0.798	0.701	0.855	0.843	0.88	0.9	0.839	0.854	0.895	0.704	0.863	0.831	0.821	0.828	0.797	0.786	0.896	0.859	0.751	0.788	0.479	0.781	0.733	0.867	0.84	0.81	0.815	0.84	0.826	0.841	0.866	0.859	0.852	0.888	0.837
GBM.476	0.882	0.851	0.847	0.828	0.851	0.839	0.813	0.828	0.866	0.842	0.845	0.813	0.788	0.867	0.804	0.838	0.822	0.873	0.796	0.813	0.875	0.804	0.823	0.837	0.818	0.866	0.867	0.857	0.886	0.885	0.826	0.883	0.877	0.714	0.494	0.731	0.704	0.829	0.81	0.864	0.835	0.804	0.881	0.774	0.809	0.854	0.859	0.826	0.83
GBM.480	0.842	0.761	0.752	0.753	0.749	0.789	0.807	0.778	0.849	0.76	0.781	0.706	0.68	0.787	0.718	0.86	0.728	0.799	0.669	0.687	0.81	0.693	0.696	0.861	0.711	0.809	0.804	0.8	0.879	0.873	0.703	0.809	0.88	0.59	0.437	0.628	0.608	0.719	0.723	0.823	0.77	0.715	0.83	0.669	0.703	0.772	0.779	0.704	0.758
GBM.484	0.858	0.792	0.791	0.787	0.789	0.806	0.795	0.793	0.836	0.802	0.808	0.745	0.725	0.821	0.757	0.837	0.768	0.833	0.717	0.74	0.839	0.737	0.75	0.84	0.756	0.831	0.833	0.828	0.861	0.867	0.756	0.845	0.873	0.647	0.478	0.682	0.664	0.764	0.76	0.836	0.793	0.751	0.845	0.716	0.743	0.806	0.807	0.759	0.778
GBM.485	0.872	0.829	0.831	0.809	0.827	0.83	0.823	0.822	0.855	0.834	0.831	0.789	0.767	0.851	0.792	0.848	0.803	0.859	0.767	0.788	0.863	0.782	0.804	0.844	0.805	0.863	0.856	0.854	0.881	0.88	0.808	0.874	0.883	0.704	0.5	0.726	0.7	0.814	0.791	0.852	0.824	0.782	0.874	0.755	0.788	0.842	0.841	0.815	0.819
GBM.486	0.8	0.711	0.696	0.695	0.702	0.744	0.778	0.732	0.806	0.718	0.731	0.648	0.625	0.734	0.674	0.847	0.674	0.754	0.616	0.633	0.764	0.633	0.65	0.855	0.671	0.768	0.764	0.761	0.843	0.838	0.656	0.766	0.867	0.561	0.426	0.592	0.58	0.669	0.666	0.781	0.723	0.66	0.787	0.617	0.652	0.722	0.731	0.67	0.713
GBM.499	0.845	0.878	0.893	0.862	0.889	0.827	0.744	0.816	0.826	0.865	0.854	0.872	0.856	0.883	0.825	0.741	0.877	0.876	0.881	0.9	0.87	0.868	0.908	0.749	0.869	0.86	0.85	0.863	0.829	0.828	0.906	0.888	0.795	0.793	0.497	0.804	0.754	0.883	0.86	0.839	0.84	0.848	0.862	0.84	0.871	0.886	0.876	0.897	0.856
GBM.505	0.813	0.862	0.876	0.832	0.883	0.798	0.711	0.799	0.799	0.839	0.823	0.868	0.849	0.857	0.797	0.701	0.856	0.845	0.88	0.901	0.839	0.854	0.9	0.709	0.868	0.832	0.819	0.831	0.807	0.789	0.903	0.856	0.763	0.796	0.487	0.796	0.748	0.879	0.843	0.817	0.82	0.834	0.833	0.837	0.871	0.865	0.859	0.897	0.842
HD.1	0.757	0.655	0.65	0.651	0.647	0.704	0.741	0.692	0.749	0.675	0.693	0.6	0.578	0.685	0.638	0.797	0.629	0.716	0.558	0.573	0.723	0.596	0.6	0.813	0.615	0.726	0.719	0.717	0.777	0.792	0.595	0.722	0.822	0.541	0.435	0.585	0.576	0.623	0.627	0.738	0.678	0.62	0.737	0.567	0.597	0.677	0.674	0.615	0.657
HD.2.1	0.865	0.805	0.797	0.78	0.796	0.825	0.822	0.806	0.869	0.79	0.815	0.757	0.725	0.817	0.756	0.836	0.764	0.827	0.733	0.734	0.833	0.74	0.747	0.852	0.754	0.83	0.83	0.825	0.873	0.874	0.75	0.836	0.872	0.644	0.455	0.672	0.645	0.768	0.765	0.844	0.799	0.758	0.85	0.722	0.756	0.81	0.812	0.752	0.798
HD.3.1	0.855	0.818	0.825	0.801	0.822	0.821	0.79	0.806	0.851	0.81	0.823	0.79	0.765	0.834	0.776	0.791	0.792	0.837	0.774	0.775	0.838	0.776	0.789	0.809	0.777	0.828	0.83	0.827	0.847	0.85	0.788	0.843	0.837	0.683	0.471	0.705	0.678	0.797	0.795	0.836	0.806	0.78	0.847	0.752	0.787	0.83	0.827	0.781	0.807
HD.4	0.797	0.725	0.723	0.725	0.723	0.756	0.751	0.742	0.777	0.744	0.753	0.685	0.661	0.759	0.71	0.785	0.709	0.782	0.65	0.664	0.781	0.681	0.689	0.799	0.688	0.769	0.772	0.767	0.792	0.811	0.679	0.778	0.825	0.625	0.477	0.662	0.642	0.701	0.703	0.774	0.735	0.689	0.785	0.643	0.678	0.744	0.739	0.695	0.715
HD.5	0.819	0.768	0.783	0.776	0.773	0.78	0.758	0.772	0.797	0.797	0.794	0.745	0.724	0.805	0.754	0.778	0.77	0.83	0.713	0.739	0.818	0.742	0.76	0.803	0.75	0.812	0.807	0.808	0.814	0.832	0.756	0.824	0.829	0.693	0.519	0.733	0.703	0.762	0.757	0.807	0.771	0.739	0.821	0.701	0.737	0.792	0.778	0.763	0.761
HD.7	0.829	0.767	0.771	0.758	0.769	0.784	0.787	0.776	0.819	0.791	0.784	0.727	0.705	0.791	0.74	0.819	0.745	0.819	0.698	0.715	0.809	0.719	0.746	0.847	0.744	0.824	0.808	0.809	0.847	0.856	0.743	0.819	0.872	0.686	0.507	0.717	0.693	0.756	0.738	0.822	0.775	0.733	0.824	0.686	0.728	0.785	0.785	0.761	0.769
HD.8	0.823	0.76	0.76	0.74	0.763	0.775	0.787	0.769	0.815	0.779	0.773	0.716	0.691	0.781	0.73	0.824	0.731	0.812	0.685	0.7	0.799	0.705	0.735	0.841	0.738	0.813	0.801	0.801	0.842	0.845	0.732	0.811	0.871	0.682	0.503	0.706	0.687	0.749	0.724	0.811	0.768	0.718	0.82	0.67	0.717	0.778	0.778	0.753	0.766
HD.9	0.807	0.781	0.801	0.778	0.796	0.767	0.72	0.771	0.771	0.796	0.792	0.774	0.758	0.809	0.764	0.733	0.783	0.824	0.75	0.774	0.806	0.779	0.793	0.739	0.774	0.802	0.794	0.799	0.787	0.795	0.782	0.82	0.779	0.738	0.531	0.768	0.738	0.798	0.77	0.795	0.785	0.763	0.811	0.733	0.764	0.799	0.788	0.798	0.76
HD.10	0.721	0.63	0.631	0.637	0.626	0.67	0.706	0.66	0.697	0.662	0.669	0.588	0.568	0.677	0.625	0.759	0.612	0.706	0.546	0.565	0.7	0.588	0.588	0.748	0.606	0.698	0.697	0.692	0.726	0.746	0.582	0.702	0.765	0.542	0.444	0.579	0.577	0.61	0.607	0.697	0.66	0.596	0.713	0.55	0.577	0.658	0.647	0.606	0.627
HD.11.1	0.878	0.909	0.921	0.869	0.909	0.865	0.781	0.847	0.866	0.868	0.877	0.889	0.869	0.903	0.851	0.768	0.882	0.887	0.905	0.9	0.886	0.89	0.91	0.769	0.87	0.873	0.871	0.872	0.846	0.844	0.907	0.901	0.805	0.782	0.481	0.793	0.746	0.895	0.88	0.861	0.861	0.866	0.883	0.858	0.889	0.906	0.89	0.887	0.88
HD.13.1	0.909	0.846	0.851	0.836	0.847	0.857	0.841	0.84	0.886	0.838	0.862	0.806	0.778	0.872	0.804	0.863	0.814	0.876	0.786	0.785	0.882	0.797	0.802	0.852	0.8	0.87	0.874	0.867	0.889	0.895	0.798	0.885	0.889	0.685	0.485	0.713	0.694	0.82	0.818	0.876	0.842	0.803	0.889	0.768	0.8	0.868	0.862	0.797	0.83
HD.14.1	0.857	0.771	0.762	0.746	0.758	0.801	0.821	0.782	0.851	0.754	0.79	0.708	0.677	0.792	0.725	0.865	0.721	0.799	0.679	0.678	0.814	0.697	0.694	0.844	0.71	0.806	0.814	0.798	0.865	0.861	0.696	0.815	0.871	0.584	0.427	0.617	0.607	0.725	0.725	0.823	0.771	0.717	0.831	0.674	0.706	0.782	0.784	0.698	0.757
HD.15.1	0.9	0.904	0.905	0.868	0.902	0.87	0.808	0.853	0.885	0.866	0.883	0.877	0.848	0.902	0.836	0.805	0.868	0.889	0.877	0.874	0.895	0.863	0.885	0.8	0.865	0.881	0.885	0.883	0.872	0.867	0.886	0.906	0.843	0.761	0.489	0.767	0.737	0.883	0.867	0.878	0.865	0.858	0.898	0.844	0.878	0.903	0.896	0.87	0.877
HD.16.1	0.841	0.761	0.745	0.73	0.746	0.784	0.804	0.766	0.831	0.742	0.773	0.696	0.662	0.777	0.714	0.856	0.708	0.784	0.668	0.663	0.797	0.681	0.684	0.825	0.697	0.786	0.803	0.786	0.836	0.836	0.688	0.802	0.854	0.581	0.419	0.606	0.595	0.71	0.711	0.8	0.754	0.696	0.818	0.662	0.694	0.766	0.773	0.693	0.751
HD.20.1	0.831	0.821	0.813	0.782	0.816	0.804	0.762	0.787	0.827	0.788	0.8	0.781	0.747	0.814	0.761	0.772	0.786	0.813	0.771	0.768	0.82	0.763	0.777	0.767	0.764	0.805	0.815	0.806	0.818	0.811	0.781	0.826	0.811	0.669	0.445	0.687	0.659	0.787	0.775	0.807	0.792	0.763	0.823	0.747	0.778	0.813	0.818	0.778	0.801
HD.22.1	0.871	0.89	0.882	0.84	0.889	0.85	0.785	0.833	0.864	0.838	0.857	0.856	0.826	0.88	0.818	0.781	0.847	0.864	0.86	0.857	0.87	0.841	0.86	0.77	0.836	0.852	0.862	0.854	0.849	0.838	0.864	0.88	0.82	0.735	0.459	0.742	0.706	0.864	0.845	0.847	0.842	0.833	0.869	0.824	0.857	0.878	0.885	0.85	0.857
HD.34.1	0.892	0.896	0.895	0.852	0.896	0.866	0.81	0.852	0.883	0.86	0.869	0.864	0.831	0.893	0.832	0.812	0.861	0.884	0.86	0.856	0.889	0.848	0.87	0.81	0.848	0.879	0.879	0.876	0.874	0.867	0.878	0.9	0.854	0.754	0.483	0.766	0.728	0.876	0.856	0.876	0.861	0.846	0.891	0.826	0.864	0.896	0.896	0.866	0.871
HD.39.1	0.858	0.787	0.79	0.787	0.778	0.812	0.8	0.788	0.835	0.785	0.811	0.74	0.711	0.816	0.759	0.827	0.759	0.824	0.706	0.71	0.832	0.736	0.727	0.821	0.724	0.811	0.824	0.814	0.832	0.846	0.725	0.834	0.844	0.618	0.457	0.661	0.64	0.744	0.76	0.817	0.783	0.735	0.838	0.703	0.726	0.803	0.791	0.722	0.764
HD.40.1	0.868	0.828	0.827	0.8	0.827	0.828	0.813	0.813	0.853	0.812	0.832	0.783	0.76	0.839	0.784	0.827	0.794	0.844	0.769	0.767	0.851	0.774	0.787	0.822	0.783	0.84	0.845	0.837	0.853	0.856	0.785	0.858	0.859	0.683	0.475	0.704	0.681	0.797	0.793	0.84	0.811	0.78	0.858	0.749	0.783	0.836	0.832	0.787	0.812
HD.45.1	0.764	0.675	0.65	0.638	0.659	0.71	0.747	0.692	0.77	0.652	0.685	0.598	0.568	0.686	0.625	0.809	0.614	0.696	0.575	0.567	0.712	0.584	0.587	0.785	0.607	0.708	0.72	0.703	0.785	0.78	0.591	0.71	0.81	0.49	0.359	0.517	0.513	0.617	0.617	0.728	0.673	0.61	0.734	0.57	0.604	0.676	0.691	0.598	0.67
HD.46.1	0.827	0.737	0.723	0.706	0.722	0.773	0.802	0.756	0.83	0.719	0.754	0.67	0.637	0.754	0.691	0.852	0.682	0.762	0.638	0.635	0.777	0.656	0.652	0.831	0.671	0.774	0.779	0.768	0.841	0.839	0.657	0.778	0.851	0.548	0.409	0.581	0.569	0.687	0.686	0.791	0.739	0.679	0.8	0.636	0.666	0.744	0.752	0.661	0.731
Control.2	0.809	0.815	0.835	0.793	0.825	0.785	0.725	0.78	0.79	0.809	0.805	0.807	0.786	0.823	0.776	0.725	0.803	0.827	0.805	0.803	0.817	0.799	0.835	0.723	0.801	0.814	0.806	0.805	0.79	0.788	0.827	0.831	0.769	0.773	0.511	0.781	0.748	0.83	0.796	0.801	0.797	0.79	0.816	0.765	0.803	0.834	0.817	0.83	0.807
Control.3	0.796	0.802	0.829	0.792	0.814	0.774	0.712	0.769	0.771	0.811	0.796	0.802	0.781	0.814	0.772	0.704	0.797	0.826	0.793	0.802	0.806	0.799	0.832	0.714	0.795	0.809	0.79	0.802	0.771	0.781	0.826	0.822	0.755	0.781	0.531	0.786	0.753	0.823	0.799	0.79	0.787	0.782	0.806	0.759	0.792	0.824	0.805	0.825	0.792
Control.4	0.804	0.803	0.829	0.79	0.816	0.779	0.72	0.775	0.782	0.805	0.8	0.799	0.773	0.817	0.768	0.725	0.797	0.827	0.792	0.794	0.814	0.795	0.824	0.728	0.793	0.815	0.797	0.805	0.787	0.791	0.816	0.826	0.769	0.769	0.519	0.778	0.75	0.818	0.792	0.799	0.793	0.784	0.812	0.757	0.792	0.824	0.808	0.82	0.794
Control.5	0.81	0.807	0.836	0.799	0.82	0.781	0.72	0.78	0.785	0.817	0.81	0.807	0.786	0.827	0.777	0.725	0.811	0.837	0.795	0.807	0.823	0.803	0.835	0.731	0.801	0.823	0.806	0.811	0.794	0.795	0.822	0.837	0.771	0.774	0.526	0.787	0.752	0.828	0.8	0.804	0.799	0.794	0.819	0.764	0.796	0.832	0.811	0.828	0.796
Control.6	0.832	0.793	0.806	0.779	0.79	0.796	0.784	0.782	0.816	0.809	0.802	0.76	0.738	0.815	0.761	0.799	0.778	0.833	0.741	0.747	0.827	0.755	0.781	0.795	0.766	0.823	0.822	0.817	0.828	0.831	0.773	0.839	0.83	0.723	0.517	0.745	0.719	0.783	0.768	0.813	0.789	0.755	0.837	0.724	0.757	0.813	0.798	0.786	0.79
Control.8	0.839	0.842	0.85	0.814	0.846	0.809	0.761	0.8	0.819	0.831	0.825	0.816	0.792	0.849	0.8	0.771	0.824	0.856	0.807	0.818	0.842	0.808	0.844	0.769	0.815	0.837	0.841	0.834	0.823	0.819	0.839	0.867	0.81	0.779	0.519	0.794	0.755	0.841	0.805	0.824	0.814	0.792	0.848	0.777	0.815	0.847	0.837	0.852	0.825
Control.9	0.836	0.826	0.831	0.801	0.83	0.8	0.763	0.794	0.816	0.821	0.811	0.798	0.773	0.836	0.791	0.78	0.804	0.847	0.786	0.797	0.835	0.792	0.823	0.775	0.795	0.828	0.834	0.829	0.822	0.819	0.82	0.856	0.815	0.759	0.516	0.772	0.745	0.823	0.795	0.818	0.807	0.775	0.841	0.752	0.798	0.835	0.825	0.83	0.812
Control.10	0.827	0.843	0.846	0.807	0.847	0.803	0.751	0.794	0.813	0.826	0.814	0.815	0.791	0.841	0.795	0.756	0.818	0.842	0.817	0.822	0.832	0.811	0.848	0.751	0.814	0.826	0.832	0.826	0.814	0.806	0.842	0.856	0.794	0.777	0.506	0.787	0.748	0.841	0.806	0.816	0.806	0.796	0.836	0.777	0.819	0.844	0.834	0.85	0.824
Control.13	0.84	0.776	0.783	0.768	0.775	0.791	0.795	0.781	0.817	0.79	0.798	0.737	0.707	0.807	0.748	0.833	0.75	0.827	0.709	0.711	0.819	0.733	0.75	0.819	0.739	0.819	0.82	0.81	0.834	0.842	0.744	0.829	0.852	0.686	0.508	0.714	0.702	0.768	0.744	0.815	0.781	0.732	0.839	0.689	0.732	0.803	0.793	0.759	0.772
Type.Unknown.3	0.869	0.81	0.804	0.784	0.803	0.827	0.817	0.809	0.87	0.799	0.814	0.762	0.731	0.822	0.765	0.837	0.773	0.828	0.738	0.741	0.838	0.75	0.754	0.849	0.756	0.835	0.835	0.827	0.871	0.876	0.756	0.841	0.868	0.647	0.465	0.679	0.658	0.775	0.774	0.849	0.806	0.766	0.853	0.73	0.761	0.822	0.821	0.754	0.799
HD.17.1	0.837	0.783	0.792	0.789	0.782	0.793	0.769	0.772	0.813	0.81	0.804	0.747	0.729	0.815	0.753	0.8	0.778	0.832	0.728	0.746	0.834	0.743	0.765	0.81	0.756	0.818	0.821	0.823	0.829	0.841	0.761	0.839	0.844	0.658	0.481	0.696	0.668	0.756	0.764	0.81	0.779	0.747	0.835	0.718	0.74	0.8	0.795	0.762	0.773
HD.18.2	0.823	0.75	0.754	0.751	0.748	0.768	0.77	0.754	0.799	0.763	0.774	0.708	0.686	0.788	0.723	0.808	0.732	0.797	0.679	0.694	0.805	0.702	0.706	0.802	0.714	0.794	0.799	0.789	0.815	0.827	0.707	0.807	0.838	0.606	0.458	0.638	0.627	0.721	0.725	0.792	0.756	0.71	0.811	0.679	0.699	0.773	0.769	0.713	0.738
HD.21.1	0.842	0.787	0.792	0.789	0.786	0.801	0.779	0.784	0.822	0.807	0.804	0.752	0.726	0.816	0.757	0.8	0.774	0.826	0.725	0.741	0.834	0.747	0.757	0.812	0.748	0.822	0.827	0.821	0.83	0.844	0.759	0.838	0.844	0.66	0.479	0.691	0.665	0.763	0.762	0.81	0.782	0.747	0.834	0.714	0.743	0.804	0.802	0.758	0.777
HD.24.2	0.806	0.759	0.765	0.761	0.762	0.767	0.747	0.754	0.789	0.773	0.774	0.729	0.711	0.791	0.727	0.767	0.755	0.801	0.705	0.726	0.808	0.724	0.74	0.783	0.734	0.792	0.791	0.789	0.808	0.817	0.738	0.805	0.818	0.646	0.474	0.671	0.65	0.74	0.744	0.791	0.764	0.728	0.804	0.699	0.725	0.777	0.778	0.74	0.75
HD.25.2	0.825	0.759	0.762	0.765	0.758	0.775	0.756	0.759	0.798	0.779	0.782	0.719	0.698	0.795	0.73	0.8	0.746	0.81	0.687	0.709	0.811	0.711	0.726	0.81	0.724	0.799	0.802	0.797	0.818	0.837	0.722	0.814	0.845	0.621	0.461	0.664	0.641	0.731	0.736	0.796	0.765	0.717	0.815	0.682	0.707	0.774	0.774	0.727	0.743
HD.26.2	0.848	0.803	0.812	0.799	0.806	0.805	0.776	0.794	0.822	0.811	0.811	0.771	0.752	0.832	0.774	0.801	0.792	0.841	0.75	0.766	0.844	0.763	0.783	0.806	0.773	0.832	0.832	0.826	0.838	0.846	0.784	0.85	0.842	0.68	0.488	0.707	0.685	0.784	0.78	0.826	0.804	0.765	0.845	0.735	0.766	0.82	0.815	0.783	0.787
HD.27.2	0.831	0.766	0.775	0.777	0.769	0.778	0.759	0.765	0.801	0.785	0.79	0.739	0.716	0.798	0.738	0.789	0.757	0.814	0.708	0.722	0.817	0.73	0.737	0.789	0.729	0.804	0.804	0.8	0.814	0.829	0.734	0.82	0.825	0.635	0.473	0.672	0.653	0.743	0.753	0.797	0.77	0.731	0.821	0.7	0.723	0.789	0.781	0.731	0.749
HD.29.2	0.858	0.83	0.831	0.816	0.836	0.819	0.78	0.808	0.837	0.829	0.825	0.798	0.773	0.852	0.79	0.808	0.809	0.859	0.778	0.797	0.857	0.788	0.813	0.812	0.8	0.844	0.847	0.842	0.855	0.854	0.813	0.864	0.86	0.702	0.489	0.731	0.702	0.813	0.797	0.84	0.816	0.785	0.861	0.758	0.793	0.84	0.838	0.817	0.811
HD.30.2	0.804	0.738	0.743	0.738	0.738	0.76	0.763	0.743	0.787	0.767	0.759	0.698	0.682	0.771	0.71	0.796	0.726	0.791	0.67	0.688	0.792	0.686	0.71	0.805	0.717	0.785	0.783	0.784	0.807	0.822	0.709	0.798	0.838	0.621	0.471	0.654	0.63	0.71	0.714	0.777	0.742	0.699	0.802	0.668	0.69	0.754	0.752	0.72	0.737
HD.31	0.874	0.838	0.844	0.833	0.84	0.838	0.806	0.823	0.856	0.843	0.847	0.807	0.785	0.867	0.801	0.82	0.825	0.875	0.787	0.802	0.874	0.803	0.818	0.835	0.808	0.861	0.862	0.858	0.867	0.876	0.816	0.878	0.868	0.706	0.496	0.735	0.711	0.822	0.812	0.856	0.83	0.803	0.876	0.766	0.803	0.856	0.849	0.815	0.822
HD.32.2	0.821	0.761	0.76	0.758	0.766	0.774	0.759	0.761	0.797	0.775	0.775	0.721	0.702	0.793	0.73	0.803	0.747	0.808	0.695	0.714	0.808	0.711	0.73	0.798	0.729	0.795	0.802	0.794	0.817	0.824	0.729	0.811	0.845	0.636	0.47	0.662	0.642	0.733	0.73	0.792	0.76	0.714	0.814	0.686	0.715	0.772	0.777	0.739	0.747
HD.33.1	0.831	0.746	0.736	0.736	0.737	0.777	0.801	0.762	0.82	0.757	0.769	0.687	0.658	0.779	0.712	0.86	0.714	0.797	0.655	0.666	0.8	0.677	0.687	0.847	0.701	0.796	0.802	0.79	0.85	0.851	0.69	0.807	0.876	0.59	0.438	0.62	0.612	0.706	0.702	0.798	0.749	0.692	0.821	0.65	0.683	0.76	0.765	0.699	0.738
HD.35.2	0.877	0.844	0.845	0.827	0.847	0.829	0.798	0.822	0.851	0.842	0.84	0.808	0.782	0.865	0.799	0.825	0.821	0.869	0.794	0.809	0.87	0.8	0.825	0.826	0.816	0.86	0.865	0.857	0.872	0.87	0.826	0.882	0.87	0.71	0.49	0.732	0.713	0.831	0.808	0.855	0.83	0.797	0.876	0.771	0.807	0.854	0.861	0.827	0.828
HD.36	0.849	0.816	0.817	0.803	0.817	0.802	0.777	0.801	0.832	0.818	0.816	0.78	0.758	0.835	0.77	0.8	0.797	0.842	0.763	0.781	0.845	0.77	0.792	0.804	0.789	0.831	0.834	0.832	0.847	0.841	0.795	0.852	0.845	0.686	0.482	0.709	0.684	0.796	0.785	0.828	0.806	0.769	0.854	0.751	0.775	0.821	0.823	0.8	0.799
HD.37.2	0.846	0.78	0.783	0.775	0.776	0.793	0.788	0.778	0.821	0.791	0.8	0.736	0.711	0.808	0.749	0.828	0.757	0.82	0.709	0.721	0.83	0.727	0.742	0.828	0.743	0.819	0.826	0.814	0.843	0.851	0.742	0.835	0.864	0.638	0.468	0.668	0.656	0.75	0.748	0.818	0.781	0.735	0.841	0.699	0.728	0.8	0.797	0.747	0.768
HD.38.2	0.769	0.662	0.655	0.662	0.647	0.713	0.76	0.692	0.758	0.687	0.699	0.598	0.575	0.7	0.641	0.825	0.633	0.726	0.563	0.574	0.732	0.591	0.6	0.819	0.619	0.731	0.734	0.727	0.792	0.804	0.599	0.735	0.834	0.518	0.416	0.554	0.547	0.619	0.625	0.736	0.678	0.613	0.755	0.567	0.595	0.683	0.682	0.614	0.662
HD.44.2	0.786	0.69	0.674	0.675	0.676	0.728	0.769	0.713	0.78	0.698	0.712	0.621	0.594	0.717	0.656	0.832	0.649	0.736	0.588	0.598	0.747	0.611	0.619	0.818	0.64	0.742	0.752	0.741	0.81	0.807	0.623	0.75	0.841	0.53	0.405	0.562	0.555	0.641	0.643	0.752	0.696	0.632	0.769	0.591	0.624	0.7	0.706	0.636	0.686
HD.47.1	0.843	0.797	0.793	0.787	0.792	0.804	0.786	0.787	0.832	0.801	0.805	0.754	0.734	0.813	0.752	0.811	0.779	0.823	0.734	0.749	0.833	0.745	0.765	0.828	0.76	0.821	0.821	0.82	0.851	0.853	0.764	0.833	0.868	0.658	0.469	0.685	0.657	0.759	0.766	0.821	0.781	0.754	0.834	0.719	0.755	0.802	0.804	0.766	0.788
HD.48.1	0.79	0.692	0.683	0.693	0.677	0.735	0.765	0.715	0.777	0.708	0.726	0.633	0.61	0.73	0.665	0.82	0.666	0.75	0.594	0.611	0.76	0.628	0.624	0.817	0.641	0.748	0.755	0.745	0.805	0.815	0.625	0.757	0.834	0.53	0.421	0.57	0.56	0.648	0.659	0.758	0.708	0.645	0.773	0.602	0.625	0.709	0.711	0.633	0.683
HD.49.1	0.852	0.784	0.791	0.784	0.781	0.804	0.8	0.793	0.835	0.801	0.811	0.745	0.718	0.818	0.754	0.832	0.765	0.832	0.714	0.729	0.837	0.736	0.748	0.841	0.746	0.83	0.828	0.823	0.855	0.867	0.747	0.841	0.87	0.642	0.479	0.679	0.656	0.756	0.758	0.824	0.788	0.741	0.846	0.708	0.734	0.803	0.799	0.747	0.775
HD.50.1	0.797	0.712	0.708	0.712	0.701	0.748	0.759	0.723	0.773	0.729	0.74	0.656	0.634	0.744	0.688	0.805	0.691	0.764	0.625	0.639	0.775	0.648	0.659	0.802	0.668	0.761	0.771	0.76	0.794	0.81	0.657	0.776	0.83	0.563	0.437	0.599	0.59	0.667	0.68	0.762	0.716	0.664	0.784	0.628	0.653	0.728	0.723	0.667	0.702
HD.51.1	0.788	0.701	0.695	0.701	0.697	0.733	0.749	0.717	0.77	0.718	0.728	0.649	0.629	0.739	0.675	0.802	0.679	0.755	0.617	0.636	0.764	0.643	0.65	0.796	0.662	0.75	0.764	0.75	0.796	0.8	0.65	0.765	0.828	0.554	0.428	0.589	0.578	0.664	0.667	0.756	0.713	0.652	0.778	0.619	0.644	0.715	0.719	0.659	0.691
HD.53.1	0.86	0.801	0.801	0.793	0.801	0.815	0.804	0.799	0.845	0.809	0.815	0.76	0.732	0.83	0.765	0.836	0.779	0.843	0.731	0.747	0.846	0.75	0.762	0.838	0.761	0.834	0.839	0.831	0.862	0.868	0.762	0.848	0.872	0.659	0.482	0.69	0.664	0.772	0.767	0.833	0.801	0.754	0.854	0.719	0.753	0.815	0.815	0.766	0.786
HD.54.1	0.832	0.767	0.767	0.757	0.768	0.782	0.778	0.766	0.814	0.777	0.784	0.722	0.699	0.799	0.735	0.82	0.742	0.812	0.694	0.709	0.815	0.714	0.726	0.816	0.732	0.806	0.811	0.802	0.835	0.839	0.728	0.821	0.853	0.628	0.471	0.661	0.644	0.738	0.732	0.805	0.77	0.719	0.828	0.688	0.716	0.781	0.78	0.735	0.752
VU274.CRC	0.768	0.81	0.817	0.758	0.824	0.75	0.685	0.754	0.752	0.783	0.767	0.794	0.781	0.796	0.752	0.69	0.783	0.795	0.816	0.821	0.781	0.793	0.848	0.68	0.818	0.789	0.774	0.778	0.766	0.746	0.843	0.811	0.729	0.794	0.497	0.779	0.741	0.833	0.768	0.769	0.767	0.777	0.786	0.77	0.807	0.808	0.804	0.855	0.795
X297.Liver.WT	0.88	0.873	0.892	0.85	0.868	0.852	0.823	0.845	0.861	0.863	0.865	0.847	0.828	0.885	0.825	0.838	0.856	0.888	0.838	0.854	0.893	0.838	0.864	0.828	0.865	0.898	0.884	0.89	0.881	0.874	0.874	0.921	0.841	0.758	0.517	0.774	0.738	0.863	0.841	0.872	0.854	0.846	0.896	0.827	0.845	0.885	0.877	0.869	0.867
X366.Liver.WT	0.858	0.87	0.885	0.855	0.863	0.845	0.788	0.827	0.847	0.859	0.86	0.853	0.832	0.876	0.819	0.778	0.857	0.869	0.855	0.859	0.882	0.844	0.876	0.788	0.852	0.878	0.866	0.874	0.85	0.849	0.875	0.899	0.808	0.756	0.499	0.771	0.728	0.858	0.852	0.854	0.842	0.85	0.874	0.827	0.851	0.886	0.871	0.861	0.866
Lung.0082	0.864	0.889	0.901	0.849	0.889	0.843	0.786	0.83	0.843	0.862	0.856	0.864	0.853	0.885	0.827	0.793	0.866	0.88	0.882	0.893	0.886	0.858	0.909	0.787	0.896	0.883	0.868	0.878	0.858	0.852	0.906	0.909	0.819	0.799	0.506	0.786	0.753	0.88	0.854	0.856	0.848	0.864	0.88	0.852	0.876	0.891	0.882	0.909	0.883
Lung.0096	0.88	0.898	0.901	0.851	0.901	0.849	0.804	0.845	0.861	0.872	0.864	0.866	0.85	0.894	0.834	0.83	0.867	0.889	0.879	0.892	0.892	0.855	0.911	0.814	0.896	0.898	0.886	0.884	0.887	0.874	0.914	0.92	0.854	0.801	0.517	0.795	0.763	0.892	0.849	0.873	0.859	0.861	0.898	0.84	0.874	0.895	0.894	0.917	0.886
Lung.0001	0.684	0.691	0.72	0.687	0.703	0.66	0.607	0.666	0.663	0.693	0.684	0.697	0.692	0.705	0.67	0.602	0.691	0.709	0.692	0.704	0.696	0.697	0.719	0.608	0.7	0.7	0.682	0.694	0.669	0.667	0.719	0.711	0.639	0.687	0.479	0.695	0.668	0.72	0.688	0.687	0.686	0.689	0.697	0.676	0.695	0.711	0.696	0.723	0.684
Lung.0100	0.907	0.904	0.908	0.875	0.895	0.872	0.824	0.87	0.884	0.883	0.886	0.874	0.856	0.908	0.849	0.844	0.878	0.907	0.867	0.879	0.912	0.865	0.893	0.832	0.878	0.904	0.896	0.903	0.896	0.891	0.893	0.933	0.863	0.777	0.513	0.789	0.752	0.884	0.867	0.884	0.873	0.863	0.919	0.839	0.871	0.904	0.898	0.893	0.883
Lung.0101	0.789	0.84	0.852	0.801	0.849	0.779	0.698	0.775	0.773	0.813	0.8	0.835	0.823	0.833	0.777	0.693	0.828	0.821	0.856	0.876	0.822	0.823	0.874	0.697	0.85	0.814	0.804	0.818	0.783	0.772	0.874	0.841	0.743	0.773	0.471	0.756	0.712	0.846	0.81	0.79	0.794	0.818	0.813	0.822	0.843	0.831	0.83	0.871	0.821
Lung.0102	0.856	0.885	0.902	0.854	0.882	0.838	0.768	0.833	0.838	0.869	0.857	0.87	0.854	0.886	0.832	0.776	0.876	0.88	0.881	0.893	0.885	0.862	0.907	0.775	0.879	0.877	0.865	0.875	0.851	0.841	0.909	0.908	0.814	0.795	0.506	0.802	0.759	0.884	0.856	0.851	0.847	0.861	0.878	0.849	0.872	0.89	0.879	0.902	0.869
Lung.0104	0.83	0.864	0.878	0.84	0.873	0.816	0.731	0.808	0.815	0.842	0.839	0.859	0.844	0.865	0.807	0.721	0.857	0.859	0.866	0.88	0.853	0.855	0.885	0.731	0.85	0.839	0.828	0.845	0.812	0.809	0.886	0.862	0.775	0.771	0.49	0.781	0.736	0.869	0.847	0.824	0.826	0.836	0.843	0.832	0.861	0.864	0.861	0.875	0.839
Lung.0110	0.875	0.875	0.879	0.848	0.877	0.852	0.802	0.839	0.864	0.861	0.859	0.847	0.823	0.888	0.824	0.806	0.855	0.884	0.846	0.859	0.883	0.84	0.87	0.816	0.849	0.875	0.873	0.87	0.874	0.87	0.871	0.899	0.85	0.756	0.491	0.77	0.732	0.86	0.841	0.862	0.847	0.834	0.885	0.815	0.85	0.879	0.876	0.867	0.859
Lung.0112	0.876	0.892	0.903	0.867	0.89	0.856	0.792	0.847	0.863	0.876	0.872	0.87	0.848	0.897	0.836	0.794	0.878	0.891	0.874	0.888	0.897	0.862	0.896	0.798	0.871	0.884	0.881	0.885	0.868	0.864	0.896	0.912	0.837	0.776	0.5	0.79	0.747	0.882	0.866	0.868	0.857	0.856	0.889	0.843	0.87	0.895	0.892	0.885	0.872
Lung.0119	0.734	0.733	0.743	0.725	0.739	0.711	0.67	0.712	0.718	0.738	0.728	0.719	0.717	0.746	0.699	0.711	0.726	0.751	0.702	0.732	0.753	0.718	0.73	0.689	0.725	0.745	0.738	0.745	0.735	0.736	0.733	0.759	0.714	0.64	0.466	0.667	0.636	0.725	0.717	0.731	0.726	0.707	0.749	0.695	0.71	0.738	0.741	0.73	0.72
Lung.004.EGFR	0.901	0.889	0.881	0.838	0.882	0.87	0.837	0.856	0.9	0.847	0.864	0.847	0.81	0.881	0.819	0.839	0.836	0.873	0.842	0.827	0.882	0.826	0.846	0.826	0.833	0.868	0.875	0.871	0.889	0.875	0.852	0.889	0.867	0.728	0.467	0.737	0.708	0.858	0.838	0.877	0.851	0.828	0.893	0.81	0.849	0.884	0.888	0.843	0.867
Lung.006	0.633	0.667	0.692	0.654	0.694	0.623	0.545	0.625	0.615	0.668	0.642	0.685	0.68	0.673	0.64	0.531	0.674	0.675	0.698	0.716	0.655	0.684	0.725	0.546	0.69	0.653	0.638	0.651	0.618	0.611	0.718	0.669	0.585	0.698	0.453	0.681	0.63	0.706	0.666	0.633	0.643	0.658	0.651	0.664	0.691	0.676	0.668	0.721	0.654
Lung.0007	0.714	0.739	0.758	0.722	0.746	0.703	0.64	0.694	0.696	0.741	0.725	0.738	0.722	0.744	0.708	0.625	0.741	0.746	0.74	0.759	0.741	0.735	0.771	0.647	0.743	0.734	0.727	0.728	0.7	0.699	0.772	0.754	0.674	0.709	0.478	0.719	0.676	0.754	0.725	0.707	0.715	0.723	0.727	0.709	0.742	0.751	0.739	0.764	0.726
Lung.008	0.735	0.692	0.715	0.694	0.699	0.699	0.685	0.698	0.715	0.722	0.709	0.676	0.66	0.723	0.681	0.689	0.687	0.739	0.659	0.665	0.73	0.677	0.697	0.704	0.686	0.728	0.723	0.723	0.73	0.735	0.693	0.74	0.723	0.657	0.499	0.675	0.663	0.702	0.676	0.727	0.698	0.676	0.743	0.643	0.676	0.72	0.706	0.701	0.696
Lung.0012	0.699	0.745	0.769	0.703	0.772	0.684	0.609	0.686	0.685	0.722	0.706	0.75	0.743	0.737	0.694	0.606	0.73	0.733	0.776	0.784	0.713	0.755	0.802	0.608	0.768	0.718	0.705	0.71	0.694	0.672	0.797	0.74	0.653	0.758	0.459	0.737	0.695	0.782	0.719	0.704	0.706	0.726	0.715	0.73	0.763	0.746	0.741	0.805	0.733
Lung.0014J	0.812	0.814	0.834	0.786	0.813	0.793	0.757	0.786	0.793	0.812	0.8	0.79	0.774	0.816	0.778	0.756	0.796	0.826	0.794	0.796	0.822	0.783	0.828	0.753	0.809	0.831	0.818	0.823	0.8	0.8	0.829	0.851	0.788	0.778	0.521	0.785	0.744	0.822	0.788	0.806	0.792	0.791	0.828	0.769	0.794	0.83	0.819	0.837	0.82
Lung.0015	0.81	0.846	0.858	0.792	0.851	0.792	0.731	0.789	0.795	0.806	0.803	0.825	0.808	0.829	0.786	0.722	0.812	0.824	0.848	0.846	0.815	0.825	0.873	0.721	0.835	0.82	0.811	0.81	0.796	0.783	0.872	0.844	0.763	0.807	0.492	0.792	0.754	0.855	0.808	0.806	0.799	0.809	0.819	0.803	0.842	0.841	0.832	0.872	0.833
Lung.0016	0.711	0.746	0.764	0.719	0.751	0.701	0.634	0.696	0.697	0.733	0.72	0.746	0.733	0.742	0.702	0.623	0.74	0.737	0.76	0.76	0.732	0.743	0.784	0.626	0.743	0.726	0.715	0.725	0.7	0.687	0.777	0.746	0.658	0.732	0.488	0.729	0.694	0.765	0.735	0.705	0.712	0.73	0.728	0.716	0.746	0.756	0.744	0.773	0.74
Lung.0017	0.74	0.774	0.797	0.741	0.798	0.718	0.653	0.729	0.723	0.76	0.741	0.782	0.77	0.77	0.725	0.659	0.765	0.77	0.794	0.805	0.752	0.772	0.822	0.651	0.787	0.765	0.743	0.755	0.732	0.717	0.82	0.781	0.693	0.78	0.496	0.766	0.718	0.809	0.753	0.743	0.743	0.759	0.761	0.753	0.782	0.781	0.772	0.825	0.769
Lung.0020J	0.801	0.851	0.858	0.773	0.857	0.782	0.732	0.782	0.783	0.801	0.793	0.82	0.809	0.824	0.78	0.755	0.808	0.821	0.857	0.856	0.815	0.816	0.888	0.723	0.869	0.825	0.813	0.817	0.8	0.778	0.883	0.857	0.763	0.839	0.497	0.801	0.758	0.857	0.792	0.796	0.789	0.81	0.821	0.816	0.844	0.834	0.829	0.912	0.843
Lung.0020J.1	0.788	0.813	0.819	0.753	0.819	0.765	0.726	0.762	0.768	0.781	0.771	0.781	0.77	0.801	0.754	0.751	0.779	0.805	0.8	0.808	0.798	0.779	0.839	0.731	0.828	0.807	0.795	0.801	0.796	0.777	0.832	0.834	0.766	0.795	0.502	0.769	0.732	0.819	0.762	0.783	0.772	0.779	0.802	0.775	0.804	0.805	0.8	0.864	0.811
Lung.0024J.1	0.702	0.7	0.721	0.692	0.714	0.67	0.634	0.679	0.674	0.711	0.696	0.7	0.695	0.711	0.672	0.641	0.699	0.728	0.693	0.708	0.712	0.695	0.737	0.649	0.721	0.723	0.698	0.718	0.698	0.693	0.732	0.731	0.683	0.722	0.511	0.707	0.684	0.728	0.686	0.701	0.695	0.692	0.718	0.673	0.7	0.72	0.714	0.75	0.703
Lung.0025J	0.782	0.832	0.848	0.774	0.842	0.767	0.703	0.768	0.77	0.799	0.783	0.823	0.802	0.814	0.768	0.701	0.805	0.807	0.851	0.851	0.799	0.816	0.878	0.696	0.843	0.811	0.794	0.798	0.779	0.76	0.874	0.831	0.742	0.823	0.493	0.801	0.752	0.855	0.792	0.783	0.783	0.804	0.802	0.798	0.837	0.832	0.823	0.88	0.827
Lung.0026J	0.8	0.808	0.835	0.778	0.813	0.778	0.733	0.768	0.783	0.812	0.791	0.795	0.779	0.806	0.767	0.727	0.794	0.815	0.805	0.812	0.806	0.793	0.845	0.746	0.815	0.822	0.803	0.814	0.795	0.792	0.838	0.842	0.769	0.802	0.519	0.797	0.744	0.825	0.784	0.802	0.781	0.792	0.813	0.777	0.804	0.824	0.806	0.854	0.816
VU271.CRC	0.751	0.758	0.785	0.749	0.762	0.731	0.68	0.73	0.731	0.765	0.752	0.756	0.737	0.764	0.721	0.665	0.756	0.771	0.749	0.754	0.767	0.752	0.784	0.677	0.753	0.766	0.745	0.759	0.73	0.736	0.777	0.78	0.703	0.734	0.508	0.746	0.706	0.766	0.752	0.745	0.74	0.752	0.761	0.73	0.752	0.779	0.754	0.779	0.754
Lung.0029J.1.WT	0.791	0.82	0.825	0.78	0.833	0.771	0.706	0.773	0.784	0.778	0.789	0.818	0.792	0.808	0.757	0.685	0.794	0.796	0.822	0.813	0.796	0.798	0.819	0.682	0.795	0.787	0.781	0.786	0.774	0.756	0.826	0.808	0.728	0.73	0.455	0.716	0.688	0.827	0.79	0.784	0.795	0.797	0.791	0.789	0.822	0.822	0.826	0.813	0.806
Lung.0030J.1.WT	0.783	0.855	0.853	0.776	0.865	0.777	0.699	0.776	0.788	0.779	0.789	0.844	0.825	0.815	0.764	0.685	0.811	0.784	0.885	0.868	0.796	0.824	0.869	0.668	0.846	0.795	0.787	0.792	0.776	0.745	0.873	0.82	0.717	0.76	0.423	0.729	0.686	0.859	0.807	0.785	0.791	0.824	0.791	0.834	0.863	0.836	0.848	0.865	0.837
Lung.0037	0.832	0.823	0.833	0.783	0.843	0.793	0.764	0.797	0.82	0.81	0.804	0.795	0.778	0.836	0.779	0.798	0.792	0.842	0.796	0.804	0.828	0.791	0.83	0.781	0.819	0.836	0.831	0.821	0.843	0.825	0.828	0.852	0.822	0.768	0.509	0.77	0.741	0.835	0.782	0.828	0.811	0.783	0.84	0.767	0.803	0.832	0.832	0.845	0.815
Lung.0040	0.823	0.859	0.872	0.804	0.865	0.8	0.751	0.804	0.808	0.826	0.818	0.843	0.82	0.847	0.801	0.751	0.83	0.841	0.859	0.864	0.835	0.838	0.89	0.741	0.861	0.845	0.83	0.829	0.82	0.803	0.885	0.869	0.781	0.834	0.518	0.819	0.775	0.879	0.815	0.82	0.814	0.825	0.841	0.815	0.85	0.856	0.85	0.895	0.849
Lung.0042	0.709	0.736	0.765	0.719	0.749	0.691	0.626	0.691	0.689	0.733	0.717	0.744	0.732	0.744	0.701	0.616	0.733	0.744	0.748	0.761	0.73	0.736	0.782	0.629	0.746	0.73	0.715	0.728	0.692	0.691	0.78	0.746	0.668	0.741	0.496	0.735	0.697	0.766	0.725	0.708	0.714	0.72	0.728	0.714	0.746	0.754	0.729	0.779	0.725
Lung.0046	0.836	0.801	0.811	0.772	0.801	0.797	0.786	0.792	0.819	0.802	0.797	0.764	0.738	0.814	0.768	0.809	0.77	0.829	0.752	0.76	0.826	0.761	0.794	0.809	0.782	0.833	0.823	0.819	0.841	0.837	0.79	0.846	0.835	0.739	0.516	0.752	0.718	0.799	0.761	0.825	0.796	0.766	0.839	0.732	0.763	0.814	0.807	0.807	0.798
Lung.0058.EGFR	0.842	0.863	0.866	0.823	0.872	0.824	0.755	0.817	0.837	0.825	0.838	0.847	0.821	0.857	0.807	0.754	0.837	0.846	0.849	0.847	0.845	0.834	0.855	0.749	0.831	0.838	0.833	0.835	0.83	0.82	0.857	0.857	0.79	0.742	0.471	0.75	0.719	0.856	0.838	0.836	0.833	0.825	0.844	0.808	0.847	0.864	0.862	0.845	0.837
Lung.0061.EGFR	0.859	0.909	0.908	0.833	0.919	0.84	0.768	0.838	0.858	0.84	0.849	0.889	0.86	0.881	0.82	0.756	0.857	0.855	0.917	0.906	0.861	0.875	0.908	0.74	0.888	0.853	0.854	0.853	0.846	0.816	0.914	0.886	0.79	0.794	0.459	0.775	0.727	0.908	0.853	0.848	0.848	0.861	0.866	0.87	0.902	0.889	0.899	0.906	0.886
Lung.0062.EGFR	0.794	0.842	0.853	0.796	0.846	0.789	0.709	0.783	0.794	0.795	0.804	0.839	0.815	0.827	0.781	0.68	0.819	0.809	0.848	0.848	0.809	0.827	0.848	0.681	0.817	0.795	0.79	0.801	0.772	0.756	0.851	0.821	0.724	0.747	0.461	0.733	0.699	0.846	0.815	0.792	0.795	0.811	0.806	0.811	0.843	0.839	0.833	0.834	0.819
Lung.0074.EGFR	0.811	0.735	0.724	0.705	0.725	0.764	0.779	0.745	0.817	0.716	0.745	0.675	0.646	0.753	0.686	0.813	0.686	0.758	0.651	0.652	0.771	0.662	0.664	0.808	0.68	0.765	0.768	0.759	0.828	0.82	0.667	0.77	0.826	0.562	0.409	0.589	0.577	0.693	0.689	0.786	0.739	0.686	0.79	0.649	0.677	0.741	0.753	0.669	0.726
Lung.L.13	0.861	0.887	0.897	0.838	0.886	0.835	0.789	0.836	0.845	0.853	0.855	0.863	0.849	0.885	0.817	0.798	0.86	0.871	0.876	0.892	0.883	0.856	0.891	0.781	0.891	0.879	0.866	0.872	0.865	0.848	0.898	0.911	0.81	0.785	0.499	0.771	0.737	0.886	0.844	0.856	0.851	0.862	0.881	0.853	0.871	0.886	0.883	0.897	0.875
Lung.L.15	0.881	0.887	0.9	0.868	0.895	0.851	0.788	0.847	0.864	0.876	0.87	0.875	0.856	0.897	0.832	0.79	0.874	0.895	0.869	0.886	0.888	0.867	0.897	0.794	0.871	0.886	0.872	0.877	0.875	0.868	0.899	0.905	0.837	0.776	0.509	0.797	0.75	0.887	0.863	0.871	0.859	0.856	0.889	0.835	0.871	0.895	0.888	0.883	0.865
Lung.L.26	0.811	0.864	0.875	0.818	0.872	0.8	0.72	0.791	0.798	0.828	0.822	0.853	0.841	0.852	0.797	0.712	0.843	0.839	0.88	0.887	0.833	0.845	0.897	0.711	0.862	0.829	0.818	0.826	0.8	0.787	0.9	0.856	0.752	0.788	0.477	0.775	0.734	0.871	0.832	0.805	0.815	0.833	0.83	0.83	0.866	0.858	0.85	0.889	0.842
Lung.L.33	0.813	0.862	0.882	0.816	0.872	0.797	0.721	0.797	0.799	0.821	0.818	0.867	0.852	0.854	0.792	0.708	0.844	0.831	0.892	0.903	0.835	0.852	0.898	0.706	0.878	0.833	0.814	0.829	0.811	0.788	0.901	0.86	0.747	0.788	0.474	0.769	0.729	0.88	0.833	0.815	0.817	0.848	0.83	0.855	0.873	0.862	0.86	0.891	0.851
Lung.L.4	0.856	0.89	0.906	0.85	0.892	0.843	0.781	0.831	0.844	0.852	0.855	0.874	0.859	0.889	0.83	0.769	0.87	0.871	0.893	0.903	0.876	0.872	0.905	0.769	0.885	0.873	0.86	0.863	0.848	0.838	0.91	0.904	0.791	0.787	0.489	0.784	0.738	0.891	0.856	0.851	0.846	0.862	0.872	0.859	0.878	0.892	0.882	0.898	0.873
VU260.CRC	0.778	0.825	0.835	0.771	0.836	0.77	0.703	0.769	0.771	0.796	0.78	0.812	0.795	0.81	0.767	0.698	0.802	0.807	0.833	0.835	0.797	0.804	0.858	0.695	0.825	0.802	0.787	0.796	0.777	0.76	0.857	0.824	0.742	0.81	0.504	0.798	0.746	0.846	0.785	0.785	0.78	0.796	0.8	0.786	0.826	0.822	0.819	0.863	0.816
X286.Pancr.286.WT	0.9	0.857	0.863	0.825	0.855	0.864	0.849	0.855	0.894	0.83	0.861	0.814	0.785	0.865	0.809	0.87	0.816	0.866	0.799	0.796	0.883	0.801	0.807	0.853	0.809	0.877	0.868	0.871	0.896	0.895	0.809	0.893	0.865	0.697	0.485	0.722	0.693	0.831	0.82	0.878	0.851	0.82	0.886	0.791	0.811	0.869	0.869	0.807	0.849
X314.Pancr.WT	0.839	0.862	0.875	0.812	0.851	0.826	0.771	0.815	0.835	0.815	0.837	0.842	0.82	0.85	0.802	0.752	0.829	0.837	0.849	0.84	0.851	0.833	0.851	0.754	0.83	0.842	0.832	0.837	0.827	0.818	0.852	0.864	0.778	0.742	0.47	0.747	0.707	0.851	0.831	0.831	0.828	0.84	0.845	0.827	0.845	0.863	0.856	0.843	0.85
X327.Pancr.KRAS	0.87	0.884	0.901	0.847	0.887	0.848	0.784	0.842	0.855	0.844	0.862	0.871	0.852	0.883	0.819	0.774	0.856	0.867	0.884	0.879	0.878	0.866	0.881	0.766	0.867	0.868	0.853	0.866	0.851	0.842	0.879	0.893	0.797	0.762	0.492	0.766	0.73	0.881	0.857	0.86	0.848	0.867	0.872	0.855	0.868	0.886	0.882	0.866	0.868
X328.Pancr.WT	0.869	0.879	0.889	0.838	0.882	0.847	0.802	0.845	0.866	0.835	0.858	0.855	0.827	0.874	0.821	0.798	0.845	0.859	0.861	0.85	0.874	0.843	0.858	0.782	0.84	0.866	0.857	0.861	0.855	0.845	0.859	0.889	0.81	0.741	0.478	0.748	0.715	0.867	0.846	0.859	0.851	0.846	0.87	0.835	0.854	0.881	0.883	0.848	0.867
X331.Pancr.WT	0.865	0.876	0.883	0.845	0.875	0.85	0.79	0.833	0.86	0.843	0.858	0.85	0.828	0.872	0.822	0.776	0.847	0.862	0.852	0.845	0.868	0.844	0.853	0.777	0.831	0.861	0.856	0.857	0.841	0.843	0.856	0.884	0.804	0.738	0.479	0.754	0.716	0.861	0.851	0.854	0.848	0.84	0.865	0.823	0.854	0.882	0.877	0.841	0.857
Panc.335	0.886	0.907	0.921	0.873	0.905	0.867	0.814	0.86	0.877	0.879	0.884	0.886	0.865	0.912	0.846	0.811	0.886	0.896	0.891	0.904	0.908	0.878	0.909	0.805	0.889	0.897	0.889	0.891	0.888	0.873	0.911	0.928	0.836	0.782	0.51	0.793	0.752	0.9	0.874	0.879	0.87	0.876	0.909	0.861	0.887	0.909	0.903	0.9	0.887
X367.Pancr.KRAS	0.885	0.868	0.878	0.829	0.861	0.864	0.841	0.856	0.889	0.831	0.86	0.835	0.806	0.871	0.813	0.849	0.83	0.861	0.829	0.822	0.882	0.821	0.83	0.828	0.835	0.876	0.86	0.874	0.887	0.878	0.833	0.892	0.846	0.724	0.49	0.735	0.702	0.847	0.836	0.872	0.851	0.84	0.886	0.82	0.835	0.877	0.877	0.833	0.872
X369.Pancr.KRAS	0.886	0.888	0.893	0.837	0.884	0.857	0.821	0.856	0.877	0.844	0.866	0.856	0.826	0.882	0.822	0.821	0.845	0.869	0.855	0.848	0.885	0.84	0.858	0.808	0.853	0.882	0.871	0.873	0.879	0.867	0.865	0.899	0.838	0.747	0.489	0.759	0.723	0.875	0.842	0.874	0.864	0.853	0.886	0.83	0.859	0.889	0.892	0.858	0.878
Panc.370	0.873	0.892	0.905	0.859	0.9	0.846	0.788	0.846	0.857	0.873	0.867	0.878	0.862	0.891	0.831	0.788	0.875	0.884	0.887	0.897	0.888	0.864	0.908	0.787	0.888	0.888	0.87	0.882	0.87	0.856	0.91	0.91	0.828	0.8	0.511	0.795	0.761	0.895	0.86	0.871	0.861	0.87	0.886	0.854	0.884	0.9	0.893	0.91	0.882
X371.Pancr.KRAS	0.787	0.836	0.842	0.785	0.835	0.782	0.711	0.771	0.785	0.787	0.797	0.823	0.808	0.821	0.763	0.683	0.811	0.798	0.848	0.84	0.805	0.81	0.838	0.682	0.812	0.79	0.791	0.792	0.767	0.755	0.841	0.821	0.718	0.73	0.443	0.72	0.682	0.826	0.81	0.781	0.788	0.809	0.796	0.809	0.833	0.829	0.821	0.824	0.812
X380.Pancr.KRAS	0.858	0.854	0.857	0.831	0.854	0.834	0.791	0.836	0.852	0.838	0.845	0.835	0.807	0.859	0.8	0.789	0.829	0.859	0.823	0.826	0.863	0.818	0.834	0.786	0.824	0.856	0.844	0.855	0.854	0.844	0.839	0.868	0.818	0.731	0.497	0.743	0.711	0.846	0.827	0.85	0.835	0.824	0.864	0.799	0.832	0.863	0.861	0.83	0.839
X382.Pancr.KRAS	0.883	0.895	0.899	0.844	0.89	0.864	0.813	0.855	0.895	0.859	0.872	0.867	0.837	0.881	0.823	0.801	0.857	0.871	0.873	0.87	0.882	0.85	0.876	0.813	0.855	0.881	0.869	0.876	0.888	0.873	0.88	0.894	0.844	0.757	0.483	0.763	0.727	0.881	0.861	0.88	0.863	0.859	0.888	0.838	0.872	0.898	0.899	0.867	0.888
X387.Pancr.WT	0.884	0.857	0.863	0.827	0.851	0.853	0.828	0.85	0.89	0.83	0.854	0.824	0.787	0.857	0.802	0.826	0.814	0.855	0.805	0.801	0.869	0.809	0.812	0.831	0.807	0.861	0.852	0.858	0.885	0.876	0.819	0.873	0.851	0.708	0.483	0.728	0.693	0.831	0.826	0.869	0.838	0.82	0.876	0.789	0.82	0.862	0.858	0.806	0.844
X388.Pancr.WT	0.862	0.894	0.897	0.839	0.894	0.844	0.791	0.833	0.851	0.848	0.856	0.871	0.849	0.878	0.824	0.779	0.857	0.867	0.89	0.886	0.871	0.856	0.897	0.776	0.884	0.864	0.859	0.864	0.852	0.838	0.897	0.892	0.809	0.786	0.487	0.768	0.731	0.88	0.851	0.856	0.844	0.857	0.871	0.857	0.883	0.888	0.882	0.892	0.876
X389.Pancr.WT	0.853	0.867	0.867	0.82	0.857	0.837	0.791	0.828	0.849	0.835	0.848	0.832	0.816	0.856	0.804	0.79	0.833	0.852	0.836	0.832	0.863	0.817	0.847	0.781	0.842	0.86	0.84	0.862	0.853	0.84	0.853	0.872	0.814	0.744	0.496	0.748	0.719	0.847	0.828	0.848	0.834	0.835	0.866	0.811	0.843	0.871	0.86	0.849	0.861
X390.Pancr.KRAS	0.874	0.835	0.829	0.796	0.825	0.836	0.825	0.828	0.892	0.812	0.826	0.788	0.762	0.827	0.769	0.836	0.793	0.831	0.781	0.78	0.843	0.771	0.793	0.865	0.793	0.854	0.835	0.842	0.905	0.887	0.801	0.852	0.881	0.687	0.46	0.705	0.668	0.806	0.793	0.865	0.817	0.797	0.86	0.762	0.797	0.84	0.843	0.795	0.836
X391.Pancr.KRAS	0.84	0.852	0.862	0.831	0.854	0.826	0.756	0.811	0.834	0.821	0.835	0.839	0.819	0.854	0.801	0.748	0.834	0.845	0.837	0.836	0.85	0.835	0.844	0.748	0.811	0.837	0.828	0.837	0.815	0.82	0.841	0.857	0.776	0.721	0.471	0.743	0.706	0.839	0.832	0.828	0.825	0.826	0.841	0.802	0.83	0.859	0.85	0.817	0.829
X431.Pancr.WT	0.83	0.82	0.838	0.822	0.824	0.804	0.757	0.794	0.812	0.832	0.822	0.807	0.791	0.841	0.788	0.757	0.82	0.849	0.789	0.808	0.844	0.808	0.818	0.776	0.805	0.842	0.831	0.838	0.824	0.828	0.821	0.856	0.794	0.719	0.503	0.746	0.714	0.82	0.808	0.824	0.815	0.8	0.842	0.778	0.798	0.84	0.828	0.814	0.805
X434.Pancr.WT	0.819	0.854	0.861	0.808	0.849	0.812	0.754	0.803	0.817	0.817	0.821	0.838	0.805	0.836	0.788	0.727	0.825	0.826	0.845	0.837	0.829	0.822	0.851	0.732	0.824	0.825	0.815	0.825	0.807	0.796	0.861	0.847	0.77	0.752	0.465	0.75	0.71	0.845	0.827	0.812	0.811	0.819	0.83	0.804	0.842	0.855	0.848	0.844	0.839
Panc.435	0.874	0.897	0.905	0.862	0.904	0.849	0.783	0.846	0.861	0.872	0.866	0.886	0.862	0.907	0.837	0.784	0.875	0.896	0.885	0.904	0.891	0.876	0.901	0.775	0.884	0.879	0.871	0.874	0.867	0.854	0.908	0.904	0.819	0.782	0.497	0.791	0.749	0.902	0.864	0.861	0.863	0.861	0.892	0.848	0.88	0.898	0.898	0.893	0.87
X448.Pancr.KRAS	0.882	0.888	0.886	0.84	0.878	0.858	0.819	0.856	0.889	0.855	0.865	0.852	0.825	0.877	0.819	0.821	0.846	0.874	0.851	0.847	0.878	0.832	0.862	0.822	0.848	0.884	0.864	0.875	0.886	0.873	0.871	0.891	0.851	0.752	0.485	0.759	0.726	0.867	0.849	0.874	0.858	0.845	0.887	0.816	0.856	0.89	0.889	0.855	0.877
Type.Unknown.4	0.878	0.909	0.916	0.844	0.905	0.859	0.812	0.854	0.876	0.861	0.87	0.877	0.854	0.89	0.832	0.804	0.862	0.877	0.896	0.887	0.887	0.864	0.901	0.796	0.886	0.885	0.877	0.882	0.873	0.854	0.91	0.914	0.827	0.793	0.489	0.783	0.74	0.896	0.862	0.873	0.858	0.87	0.888	0.86	0.892	0.904	0.895	0.903	0.902
Panc.451	0.882	0.893	0.908	0.862	0.893	0.855	0.805	0.854	0.865	0.879	0.876	0.875	0.853	0.896	0.843	0.806	0.873	0.899	0.874	0.885	0.895	0.865	0.9	0.805	0.886	0.898	0.877	0.89	0.876	0.871	0.902	0.916	0.84	0.799	0.523	0.802	0.764	0.893	0.862	0.877	0.862	0.865	0.897	0.842	0.871	0.902	0.891	0.902	0.882
Panc.461	0.883	0.894	0.914	0.877	0.898	0.86	0.806	0.855	0.869	0.892	0.883	0.879	0.857	0.905	0.844	0.812	0.887	0.904	0.878	0.889	0.905	0.873	0.908	0.811	0.883	0.904	0.888	0.897	0.88	0.879	0.909	0.926	0.844	0.797	0.532	0.812	0.771	0.899	0.873	0.877	0.872	0.87	0.903	0.844	0.874	0.914	0.902	0.9	0.888
Panc.477	0.904	0.883	0.902	0.874	0.888	0.867	0.827	0.867	0.876	0.884	0.887	0.86	0.834	0.907	0.848	0.851	0.871	0.913	0.845	0.862	0.912	0.855	0.878	0.837	0.863	0.903	0.899	0.9	0.893	0.894	0.877	0.935	0.867	0.768	0.533	0.791	0.756	0.879	0.86	0.886	0.874	0.857	0.918	0.826	0.851	0.9	0.893	0.877	0.87
X488.Pancr.WT	0.881	0.883	0.886	0.84	0.868	0.864	0.829	0.852	0.877	0.852	0.868	0.843	0.811	0.874	0.825	0.83	0.845	0.875	0.836	0.831	0.883	0.824	0.851	0.825	0.837	0.884	0.87	0.876	0.873	0.87	0.862	0.899	0.85	0.746	0.498	0.757	0.724	0.861	0.843	0.869	0.856	0.839	0.885	0.806	0.844	0.89	0.883	0.85	0.875
Panc.493	0.899	0.892	0.903	0.875	0.893	0.866	0.826	0.868	0.878	0.889	0.886	0.867	0.838	0.908	0.851	0.849	0.876	0.913	0.853	0.87	0.913	0.857	0.885	0.834	0.87	0.906	0.901	0.902	0.895	0.892	0.888	0.934	0.867	0.774	0.531	0.793	0.758	0.882	0.863	0.887	0.875	0.856	0.917	0.827	0.859	0.905	0.899	0.884	0.876
X498.Pancr.WT	0.846	0.828	0.831	0.8	0.829	0.817	0.782	0.811	0.834	0.802	0.829	0.802	0.779	0.834	0.781	0.815	0.799	0.832	0.786	0.785	0.838	0.789	0.799	0.783	0.792	0.842	0.821	0.835	0.837	0.837	0.803	0.847	0.808	0.692	0.482	0.712	0.681	0.815	0.8	0.829	0.821	0.797	0.846	0.758	0.792	0.838	0.845	0.795	0.822
Panc.501	0.859	0.912	0.922	0.852	0.908	0.846	0.779	0.838	0.849	0.861	0.86	0.888	0.875	0.896	0.834	0.776	0.879	0.875	0.919	0.928	0.886	0.88	0.929	0.765	0.907	0.877	0.874	0.878	0.859	0.836	0.936	0.917	0.799	0.804	0.482	0.792	0.744	0.903	0.866	0.855	0.851	0.877	0.88	0.882	0.903	0.899	0.892	0.926	0.895
Panc.503	0.833	0.867	0.869	0.807	0.866	0.807	0.764	0.813	0.823	0.815	0.821	0.836	0.826	0.855	0.791	0.794	0.83	0.839	0.852	0.874	0.857	0.823	0.869	0.764	0.877	0.848	0.84	0.85	0.853	0.821	0.875	0.882	0.792	0.757	0.47	0.742	0.706	0.85	0.811	0.835	0.826	0.843	0.855	0.843	0.849	0.852	0.854	0.888	0.855
X512.Pancr.KRAS	0.906	0.914	0.912	0.865	0.905	0.881	0.837	0.876	0.906	0.873	0.889	0.878	0.845	0.903	0.841	0.845	0.872	0.897	0.877	0.869	0.906	0.856	0.884	0.834	0.871	0.907	0.896	0.901	0.902	0.892	0.893	0.92	0.868	0.76	0.49	0.774	0.738	0.893	0.871	0.894	0.881	0.866	0.911	0.839	0.878	0.916	0.918	0.877	0.901
X553.Pancr.KRAS	0.886	0.879	0.885	0.839	0.877	0.861	0.83	0.856	0.886	0.847	0.866	0.849	0.821	0.88	0.82	0.846	0.846	0.874	0.841	0.84	0.887	0.829	0.849	0.828	0.851	0.882	0.871	0.884	0.887	0.878	0.856	0.898	0.856	0.74	0.495	0.75	0.718	0.861	0.843	0.876	0.856	0.846	0.888	0.824	0.851	0.884	0.889	0.854	0.878
Panc.593	0.875	0.835	0.838	0.816	0.828	0.842	0.836	0.838	0.881	0.837	0.841	0.797	0.772	0.846	0.783	0.845	0.812	0.856	0.782	0.794	0.867	0.781	0.81	0.864	0.811	0.873	0.85	0.861	0.906	0.896	0.817	0.872	0.891	0.704	0.489	0.726	0.695	0.815	0.805	0.867	0.824	0.805	0.874	0.769	0.801	0.849	0.852	0.812	0.84
Panc.597	0.873	0.861	0.872	0.842	0.874	0.832	0.8	0.839	0.849	0.855	0.853	0.84	0.826	0.88	0.816	0.847	0.85	0.884	0.832	0.855	0.885	0.832	0.862	0.819	0.866	0.888	0.869	0.88	0.885	0.875	0.867	0.907	0.846	0.762	0.521	0.766	0.739	0.862	0.834	0.864	0.855	0.832	0.888	0.813	0.836	0.873	0.878	0.874	0.856
MGH.BrCa.H.11	0.836	0.832	0.819	0.782	0.822	0.809	0.782	0.794	0.829	0.809	0.807	0.775	0.748	0.825	0.768	0.809	0.785	0.827	0.774	0.771	0.832	0.758	0.796	0.793	0.786	0.83	0.834	0.827	0.828	0.828	0.807	0.849	0.839	0.693	0.449	0.703	0.675	0.791	0.779	0.815	0.789	0.763	0.84	0.741	0.784	0.825	0.83	0.805	0.82
MGH.BrCa.H.59	0.75	0.817	0.81	0.739	0.826	0.746	0.672	0.74	0.751	0.757	0.746	0.793	0.773	0.778	0.731	0.66	0.773	0.76	0.828	0.816	0.761	0.769	0.825	0.652	0.8	0.763	0.758	0.761	0.74	0.72	0.84	0.788	0.712	0.741	0.415	0.71	0.665	0.81	0.761	0.744	0.745	0.765	0.764	0.774	0.816	0.793	0.804	0.835	0.801
MGH.BrCa.H.66	0.83	0.814	0.81	0.785	0.808	0.799	0.777	0.791	0.815	0.803	0.802	0.77	0.747	0.816	0.76	0.803	0.782	0.822	0.766	0.764	0.83	0.753	0.788	0.791	0.784	0.827	0.827	0.826	0.822	0.824	0.797	0.849	0.829	0.699	0.465	0.705	0.677	0.791	0.774	0.809	0.787	0.767	0.835	0.742	0.776	0.817	0.828	0.802	0.818
MGH.BrCa.H.68	0.825	0.824	0.82	0.785	0.821	0.797	0.764	0.79	0.819	0.807	0.802	0.787	0.758	0.813	0.755	0.771	0.788	0.815	0.784	0.78	0.82	0.763	0.803	0.772	0.789	0.824	0.817	0.821	0.816	0.814	0.814	0.838	0.818	0.712	0.459	0.713	0.672	0.8	0.783	0.812	0.789	0.771	0.828	0.751	0.794	0.823	0.831	0.812	0.825
MGH.BrCa.H.74	0.823	0.846	0.844	0.796	0.851	0.803	0.752	0.796	0.819	0.811	0.809	0.815	0.788	0.829	0.771	0.752	0.805	0.82	0.83	0.823	0.823	0.794	0.84	0.75	0.822	0.828	0.821	0.825	0.817	0.802	0.854	0.845	0.796	0.748	0.456	0.736	0.695	0.835	0.802	0.808	0.798	0.797	0.833	0.787	0.83	0.84	0.849	0.847	0.844
MGH.BrCa.H.75	0.828	0.851	0.843	0.791	0.845	0.811	0.771	0.801	0.834	0.815	0.81	0.807	0.778	0.829	0.772	0.771	0.803	0.821	0.821	0.808	0.828	0.784	0.83	0.767	0.81	0.832	0.83	0.826	0.825	0.814	0.844	0.85	0.817	0.726	0.446	0.724	0.686	0.827	0.8	0.816	0.8	0.788	0.838	0.774	0.82	0.844	0.85	0.832	0.849
MGH.CRC.368	0.795	0.841	0.841	0.771	0.843	0.784	0.736	0.78	0.795	0.792	0.785	0.811	0.793	0.812	0.753	0.725	0.797	0.798	0.842	0.832	0.807	0.788	0.848	0.719	0.836	0.814	0.799	0.808	0.796	0.77	0.863	0.835	0.767	0.762	0.448	0.736	0.691	0.834	0.788	0.791	0.779	0.796	0.811	0.802	0.835	0.83	0.836	0.862	0.845
Vumc.NSCLC.49	0.786	0.827	0.818	0.759	0.827	0.771	0.724	0.763	0.791	0.785	0.77	0.791	0.763	0.796	0.743	0.716	0.78	0.784	0.817	0.809	0.791	0.773	0.826	0.72	0.806	0.796	0.797	0.79	0.786	0.765	0.841	0.821	0.767	0.736	0.426	0.713	0.669	0.814	0.771	0.779	0.762	0.771	0.796	0.773	0.813	0.812	0.821	0.84	0.822
Vumc.NSCLC.57	0.773	0.825	0.823	0.758	0.831	0.762	0.703	0.757	0.776	0.78	0.771	0.799	0.783	0.799	0.743	0.698	0.782	0.787	0.828	0.82	0.782	0.781	0.838	0.697	0.815	0.795	0.782	0.786	0.775	0.753	0.853	0.812	0.749	0.747	0.433	0.724	0.689	0.823	0.775	0.773	0.768	0.777	0.79	0.781	0.822	0.814	0.82	0.846	0.825
Vumc.NSCLC.59	0.794	0.776	0.764	0.713	0.769	0.759	0.763	0.747	0.796	0.745	0.748	0.711	0.693	0.76	0.698	0.797	0.72	0.758	0.723	0.716	0.775	0.693	0.739	0.78	0.751	0.788	0.787	0.776	0.811	0.796	0.752	0.805	0.816	0.649	0.415	0.641	0.617	0.744	0.713	0.779	0.739	0.722	0.791	0.706	0.735	0.769	0.785	0.765	0.787
MGH.BrCa.H31.TR.489	0.823	0.862	0.855	0.799	0.87	0.806	0.743	0.796	0.813	0.824	0.809	0.831	0.814	0.84	0.782	0.749	0.823	0.832	0.851	0.849	0.828	0.812	0.863	0.742	0.847	0.831	0.825	0.828	0.815	0.801	0.874	0.854	0.795	0.77	0.459	0.751	0.708	0.852	0.813	0.814	0.806	0.808	0.833	0.807	0.847	0.847	0.861	0.874	0.85
MGH.BrCa.H38.TR467	0.768	0.806	0.814	0.766	0.827	0.747	0.68	0.752	0.749	0.783	0.763	0.797	0.784	0.798	0.746	0.687	0.788	0.793	0.815	0.832	0.781	0.782	0.838	0.681	0.822	0.785	0.774	0.782	0.759	0.746	0.843	0.808	0.74	0.766	0.457	0.739	0.697	0.816	0.777	0.767	0.765	0.773	0.782	0.779	0.81	0.801	0.809	0.851	0.8
MGH.BrCa.H63.TR.491	0.838	0.861	0.859	0.815	0.855	0.82	0.764	0.805	0.828	0.836	0.827	0.823	0.803	0.846	0.793	0.76	0.828	0.842	0.839	0.832	0.845	0.811	0.855	0.764	0.827	0.84	0.843	0.839	0.819	0.819	0.862	0.869	0.808	0.75	0.462	0.75	0.709	0.837	0.821	0.822	0.808	0.81	0.846	0.795	0.836	0.856	0.853	0.851	0.849
MGH.BrCa.H76.TR469	0.812	0.836	0.83	0.782	0.835	0.792	0.748	0.787	0.806	0.809	0.794	0.801	0.775	0.821	0.766	0.749	0.796	0.818	0.814	0.812	0.816	0.782	0.833	0.753	0.815	0.821	0.819	0.815	0.807	0.794	0.848	0.842	0.797	0.743	0.461	0.734	0.692	0.825	0.785	0.799	0.787	0.783	0.827	0.77	0.815	0.827	0.835	0.845	0.831
MGH.BrCa.H81.TR492	0.848	0.837	0.823	0.784	0.835	0.819	0.794	0.803	0.853	0.813	0.808	0.785	0.761	0.819	0.762	0.822	0.788	0.824	0.787	0.787	0.828	0.764	0.807	0.824	0.8	0.842	0.83	0.833	0.859	0.853	0.821	0.848	0.857	0.713	0.454	0.713	0.679	0.807	0.784	0.834	0.8	0.779	0.843	0.758	0.801	0.831	0.842	0.82	0.84
MGH.BrCa.H83.TR550	0.826	0.859	0.85	0.794	0.86	0.806	0.756	0.802	0.82	0.82	0.81	0.821	0.798	0.833	0.777	0.759	0.811	0.825	0.837	0.833	0.83	0.799	0.851	0.753	0.835	0.835	0.828	0.832	0.822	0.805	0.867	0.857	0.804	0.759	0.456	0.742	0.703	0.844	0.804	0.817	0.806	0.804	0.838	0.796	0.839	0.846	0.857	0.866	0.852
MGH.BrCa.H84.TR551	0.835	0.862	0.863	0.812	0.86	0.816	0.77	0.809	0.83	0.831	0.826	0.827	0.802	0.847	0.787	0.765	0.824	0.839	0.842	0.835	0.845	0.81	0.855	0.763	0.835	0.844	0.841	0.841	0.823	0.813	0.866	0.868	0.807	0.756	0.462	0.749	0.71	0.843	0.821	0.822	0.812	0.813	0.847	0.802	0.841	0.86	0.861	0.858	0.859
MGH.BrCa.H89.TR471	0.75	0.818	0.815	0.751	0.826	0.748	0.676	0.737	0.754	0.768	0.755	0.798	0.773	0.787	0.733	0.656	0.784	0.764	0.832	0.828	0.767	0.776	0.836	0.66	0.802	0.767	0.77	0.761	0.744	0.723	0.848	0.796	0.715	0.734	0.406	0.714	0.665	0.809	0.773	0.747	0.75	0.767	0.767	0.776	0.82	0.799	0.806	0.833	0.804
MGH.BrCa.H92.TR472	0.795	0.841	0.829	0.771	0.849	0.78	0.724	0.779	0.798	0.794	0.783	0.807	0.783	0.811	0.755	0.731	0.794	0.801	0.828	0.828	0.805	0.784	0.84	0.726	0.826	0.808	0.803	0.805	0.802	0.779	0.857	0.825	0.784	0.749	0.444	0.728	0.687	0.83	0.787	0.792	0.783	0.786	0.812	0.781	0.829	0.821	0.841	0.853	0.835
MGH.CRC.412.TR466	0.633	0.667	0.679	0.652	0.682	0.625	0.562	0.617	0.619	0.662	0.638	0.667	0.665	0.665	0.624	0.535	0.66	0.663	0.685	0.692	0.653	0.659	0.705	0.553	0.676	0.651	0.642	0.651	0.62	0.616	0.709	0.666	0.592	0.649	0.424	0.628	0.591	0.691	0.66	0.632	0.635	0.659	0.643	0.655	0.677	0.675	0.676	0.697	0.663
MGH.CRC.BRAF4.TR547	0.789	0.814	0.808	0.742	0.81	0.771	0.748	0.763	0.795	0.772	0.771	0.769	0.753	0.783	0.729	0.764	0.765	0.776	0.794	0.787	0.792	0.745	0.804	0.75	0.809	0.809	0.794	0.8	0.804	0.789	0.821	0.822	0.785	0.725	0.436	0.703	0.664	0.795	0.759	0.785	0.76	0.772	0.8	0.761	0.8	0.804	0.815	0.825	0.827
MGH.CRC.BRAF5.TR548	0.793	0.818	0.813	0.763	0.815	0.776	0.735	0.763	0.793	0.789	0.782	0.783	0.768	0.797	0.742	0.74	0.781	0.791	0.799	0.794	0.797	0.764	0.814	0.738	0.8	0.804	0.792	0.796	0.794	0.783	0.828	0.82	0.779	0.728	0.454	0.715	0.68	0.805	0.771	0.784	0.772	0.777	0.803	0.764	0.804	0.81	0.823	0.825	0.822
MGH.CRC.BRAF6.TR465	0.81	0.828	0.831	0.786	0.833	0.788	0.745	0.782	0.793	0.804	0.8	0.796	0.781	0.815	0.764	0.762	0.798	0.82	0.81	0.811	0.822	0.782	0.832	0.751	0.825	0.823	0.816	0.825	0.806	0.799	0.837	0.852	0.794	0.75	0.473	0.74	0.701	0.816	0.79	0.804	0.786	0.788	0.823	0.781	0.808	0.821	0.829	0.846	0.826
MGH.NSCLC.L01.TR458	0.798	0.811	0.814	0.779	0.815	0.774	0.72	0.767	0.78	0.795	0.785	0.794	0.769	0.806	0.748	0.714	0.785	0.802	0.794	0.793	0.8	0.774	0.813	0.72	0.79	0.803	0.794	0.797	0.78	0.777	0.824	0.819	0.768	0.724	0.469	0.728	0.687	0.811	0.781	0.784	0.777	0.771	0.803	0.76	0.802	0.817	0.82	0.816	0.808
MGH.NSCLC.L03.TR488	0.816	0.83	0.821	0.783	0.827	0.792	0.754	0.79	0.807	0.801	0.798	0.789	0.767	0.816	0.762	0.763	0.792	0.814	0.794	0.791	0.821	0.771	0.807	0.751	0.798	0.819	0.818	0.817	0.808	0.8	0.819	0.841	0.8	0.714	0.456	0.713	0.681	0.813	0.784	0.801	0.793	0.78	0.822	0.763	0.802	0.825	0.841	0.821	0.824
MGH.NSCLC.L07.TR459	0.781	0.812	0.814	0.766	0.807	0.771	0.728	0.755	0.778	0.783	0.778	0.783	0.755	0.793	0.746	0.709	0.777	0.788	0.796	0.785	0.791	0.763	0.808	0.716	0.785	0.793	0.785	0.788	0.768	0.762	0.821	0.812	0.753	0.723	0.448	0.714	0.672	0.798	0.773	0.772	0.763	0.769	0.793	0.754	0.795	0.812	0.808	0.807	0.81
MGH.NSCLC.L11.TR477	0.843	0.816	0.817	0.794	0.815	0.809	0.785	0.798	0.825	0.813	0.812	0.775	0.748	0.825	0.765	0.81	0.787	0.832	0.767	0.765	0.835	0.76	0.793	0.803	0.785	0.839	0.831	0.833	0.83	0.84	0.797	0.853	0.838	0.698	0.477	0.709	0.686	0.795	0.784	0.82	0.8	0.772	0.845	0.742	0.779	0.831	0.833	0.801	0.822
MGH.NSCLC.L12.TR478	0.787	0.721	0.711	0.701	0.706	0.754	0.78	0.733	0.793	0.729	0.731	0.661	0.642	0.726	0.673	0.798	0.685	0.745	0.647	0.65	0.756	0.649	0.676	0.823	0.684	0.766	0.756	0.76	0.805	0.817	0.682	0.766	0.834	0.593	0.423	0.613	0.586	0.682	0.682	0.765	0.709	0.676	0.77	0.64	0.672	0.734	0.736	0.688	0.735
MGH.NSCLC.L18.TR479	0.757	0.825	0.821	0.751	0.833	0.747	0.685	0.747	0.761	0.773	0.761	0.801	0.784	0.788	0.732	0.676	0.785	0.772	0.839	0.832	0.773	0.779	0.846	0.672	0.823	0.783	0.769	0.773	0.76	0.734	0.859	0.799	0.729	0.759	0.429	0.729	0.69	0.826	0.774	0.762	0.758	0.78	0.778	0.785	0.828	0.809	0.817	0.855	0.818
MGH.NSCLC.L19.TR461	0.812	0.842	0.839	0.786	0.841	0.794	0.742	0.784	0.808	0.812	0.8	0.808	0.785	0.824	0.765	0.74	0.802	0.82	0.826	0.822	0.818	0.789	0.839	0.742	0.816	0.824	0.815	0.817	0.801	0.793	0.852	0.842	0.788	0.748	0.459	0.737	0.698	0.826	0.799	0.802	0.79	0.793	0.822	0.78	0.822	0.836	0.837	0.841	0.838
MGH.NSCLC.L20.TR500	0.804	0.849	0.852	0.799	0.856	0.795	0.722	0.782	0.798	0.815	0.804	0.828	0.808	0.832	0.776	0.716	0.82	0.822	0.85	0.852	0.82	0.815	0.865	0.719	0.834	0.823	0.814	0.818	0.794	0.784	0.874	0.844	0.771	0.767	0.449	0.754	0.708	0.843	0.812	0.8	0.795	0.804	0.82	0.801	0.842	0.842	0.841	0.865	0.838
MGH.NSCLC.L22.TR462	0.812	0.787	0.781	0.755	0.785	0.781	0.767	0.768	0.818	0.784	0.774	0.744	0.722	0.781	0.723	0.784	0.752	0.79	0.739	0.743	0.797	0.726	0.764	0.807	0.762	0.81	0.794	0.798	0.834	0.827	0.778	0.809	0.839	0.683	0.452	0.688	0.654	0.766	0.747	0.805	0.768	0.749	0.81	0.716	0.76	0.793	0.803	0.779	0.8
MGH.NSCLC.L23.TR524	0.815	0.839	0.833	0.783	0.835	0.794	0.753	0.785	0.81	0.808	0.8	0.797	0.775	0.822	0.763	0.761	0.796	0.816	0.808	0.802	0.822	0.776	0.826	0.749	0.81	0.823	0.819	0.82	0.807	0.799	0.84	0.843	0.799	0.733	0.462	0.724	0.691	0.817	0.789	0.802	0.793	0.784	0.829	0.771	0.811	0.828	0.838	0.833	0.833
MGH.NSCLC.L25.TR480	0.781	0.839	0.834	0.775	0.835	0.775	0.718	0.766	0.787	0.798	0.785	0.81	0.785	0.805	0.752	0.698	0.799	0.791	0.835	0.827	0.801	0.788	0.844	0.705	0.817	0.805	0.796	0.801	0.779	0.761	0.858	0.824	0.755	0.752	0.439	0.732	0.687	0.831	0.79	0.782	0.778	0.792	0.801	0.789	0.831	0.828	0.833	0.85	0.84
MGH.NSCLC.L39.TR519	0.73	0.796	0.79	0.729	0.807	0.722	0.657	0.722	0.73	0.747	0.731	0.779	0.761	0.762	0.716	0.65	0.758	0.749	0.809	0.81	0.749	0.757	0.819	0.647	0.794	0.755	0.744	0.75	0.731	0.709	0.83	0.773	0.701	0.748	0.431	0.71	0.673	0.796	0.748	0.733	0.737	0.753	0.75	0.758	0.799	0.78	0.785	0.83	0.791
MGH.NSCLC.L40.TR520	0.639	0.67	0.689	0.654	0.685	0.634	0.574	0.635	0.631	0.675	0.654	0.678	0.66	0.67	0.626	0.549	0.666	0.669	0.68	0.692	0.659	0.664	0.706	0.571	0.675	0.661	0.647	0.664	0.631	0.627	0.712	0.674	0.611	0.656	0.422	0.65	0.609	0.696	0.666	0.641	0.644	0.655	0.658	0.653	0.684	0.684	0.68	0.703	0.674
MGH.NSCLC.L51.TR521	0.778	0.817	0.821	0.755	0.829	0.76	0.713	0.764	0.773	0.778	0.77	0.797	0.778	0.793	0.74	0.716	0.784	0.784	0.818	0.82	0.789	0.772	0.834	0.709	0.824	0.8	0.784	0.794	0.786	0.761	0.847	0.82	0.757	0.76	0.456	0.73	0.688	0.822	0.773	0.779	0.772	0.783	0.794	0.786	0.816	0.807	0.821	0.851	0.821
MGH.NSCLC.L58.TR525	0.765	0.814	0.823	0.759	0.814	0.757	0.707	0.746	0.759	0.781	0.77	0.79	0.779	0.79	0.743	0.697	0.79	0.778	0.82	0.818	0.788	0.775	0.833	0.693	0.815	0.794	0.781	0.787	0.757	0.748	0.844	0.822	0.73	0.756	0.455	0.734	0.682	0.811	0.773	0.764	0.758	0.785	0.785	0.782	0.812	0.811	0.811	0.844	0.817
MGH.NSCLC.L59.TR522	0.708	0.718	0.718	0.7	0.726	0.695	0.646	0.686	0.696	0.717	0.698	0.701	0.681	0.718	0.672	0.642	0.706	0.719	0.698	0.704	0.718	0.689	0.717	0.651	0.705	0.719	0.712	0.717	0.698	0.697	0.723	0.735	0.69	0.643	0.434	0.642	0.622	0.716	0.697	0.701	0.699	0.688	0.719	0.678	0.71	0.724	0.732	0.721	0.717
H1	0.754	0.767	0.762	0.737	0.759	0.741	0.717	0.73	0.763	0.773	0.736	0.734	0.71	0.761	0.708	0.712	0.75	0.759	0.741	0.744	0.767	0.712	0.767	0.734	0.749	0.778	0.778	0.768	0.775	0.761	0.786	0.793	0.768	0.674	0.435	0.682	0.638	0.751	0.731	0.749	0.729	0.718	0.776	0.706	0.745	0.771	0.779	0.775	0.781
H2	0.743	0.74	0.726	0.714	0.732	0.723	0.709	0.71	0.757	0.749	0.714	0.702	0.678	0.74	0.679	0.706	0.715	0.741	0.699	0.703	0.743	0.676	0.724	0.732	0.712	0.755	0.754	0.745	0.769	0.755	0.744	0.76	0.771	0.635	0.426	0.648	0.611	0.716	0.7	0.734	0.711	0.684	0.757	0.666	0.711	0.744	0.752	0.734	0.748
H3	0.742	0.779	0.772	0.74	0.78	0.725	0.674	0.72	0.746	0.767	0.729	0.758	0.736	0.765	0.708	0.664	0.755	0.755	0.77	0.778	0.752	0.731	0.792	0.681	0.761	0.763	0.76	0.756	0.753	0.733	0.811	0.78	0.732	0.694	0.418	0.691	0.643	0.767	0.738	0.738	0.727	0.725	0.761	0.721	0.767	0.771	0.778	0.793	0.775
H4	0.751	0.775	0.768	0.744	0.772	0.734	0.697	0.728	0.755	0.774	0.737	0.743	0.718	0.77	0.711	0.699	0.752	0.766	0.746	0.753	0.764	0.717	0.773	0.711	0.75	0.775	0.775	0.765	0.761	0.749	0.795	0.791	0.755	0.679	0.434	0.69	0.644	0.758	0.733	0.742	0.732	0.714	0.776	0.702	0.752	0.77	0.78	0.779	0.775
H5	0.732	0.722	0.715	0.699	0.715	0.706	0.699	0.703	0.751	0.745	0.702	0.686	0.661	0.722	0.669	0.707	0.698	0.733	0.679	0.69	0.73	0.661	0.717	0.743	0.7	0.748	0.738	0.736	0.772	0.753	0.738	0.748	0.782	0.64	0.441	0.654	0.616	0.705	0.686	0.731	0.694	0.67	0.75	0.645	0.695	0.726	0.731	0.728	0.736
H6	0.761	0.78	0.767	0.752	0.773	0.743	0.709	0.735	0.768	0.779	0.746	0.747	0.722	0.776	0.715	0.712	0.756	0.773	0.75	0.757	0.773	0.722	0.777	0.728	0.755	0.779	0.782	0.773	0.78	0.763	0.796	0.794	0.771	0.679	0.44	0.685	0.645	0.761	0.739	0.753	0.738	0.722	0.784	0.706	0.756	0.776	0.788	0.78	0.781
H7	0.747	0.776	0.768	0.744	0.777	0.727	0.684	0.727	0.753	0.773	0.735	0.755	0.732	0.768	0.707	0.679	0.754	0.762	0.76	0.77	0.761	0.728	0.784	0.698	0.763	0.772	0.766	0.764	0.764	0.745	0.806	0.784	0.747	0.693	0.432	0.692	0.649	0.773	0.739	0.744	0.737	0.726	0.769	0.715	0.764	0.775	0.789	0.793	0.781
H8	0.756	0.777	0.771	0.743	0.778	0.732	0.692	0.734	0.759	0.775	0.741	0.754	0.731	0.771	0.711	0.7	0.754	0.768	0.754	0.766	0.766	0.726	0.78	0.71	0.764	0.778	0.77	0.772	0.773	0.754	0.801	0.79	0.758	0.692	0.445	0.691	0.652	0.768	0.738	0.749	0.741	0.727	0.779	0.717	0.761	0.774	0.785	0.791	0.781
H9	0.727	0.733	0.725	0.704	0.733	0.707	0.682	0.698	0.736	0.737	0.705	0.702	0.675	0.731	0.672	0.696	0.707	0.735	0.693	0.701	0.73	0.673	0.723	0.712	0.712	0.746	0.739	0.735	0.75	0.738	0.742	0.75	0.754	0.642	0.43	0.653	0.619	0.715	0.691	0.725	0.704	0.678	0.745	0.659	0.709	0.735	0.743	0.74	0.74
H10	0.733	0.727	0.71	0.699	0.724	0.71	0.692	0.701	0.746	0.732	0.7	0.688	0.663	0.726	0.665	0.699	0.7	0.727	0.683	0.691	0.73	0.661	0.707	0.722	0.697	0.739	0.741	0.729	0.765	0.746	0.727	0.743	0.77	0.616	0.412	0.629	0.596	0.702	0.686	0.727	0.698	0.672	0.744	0.653	0.697	0.726	0.743	0.717	0.731
H11	0.669	0.625	0.605	0.603	0.613	0.639	0.662	0.63	0.694	0.645	0.619	0.574	0.548	0.625	0.572	0.678	0.594	0.639	0.558	0.567	0.65	0.549	0.591	0.722	0.594	0.665	0.658	0.656	0.724	0.706	0.609	0.656	0.749	0.518	0.387	0.536	0.516	0.591	0.583	0.663	0.613	0.575	0.672	0.544	0.587	0.626	0.641	0.608	0.645
H12	0.734	0.766	0.759	0.728	0.762	0.717	0.681	0.715	0.745	0.76	0.72	0.742	0.719	0.749	0.695	0.669	0.745	0.741	0.751	0.757	0.749	0.713	0.774	0.688	0.749	0.759	0.755	0.751	0.751	0.727	0.795	0.776	0.733	0.683	0.421	0.681	0.636	0.757	0.727	0.73	0.718	0.716	0.755	0.71	0.755	0.763	0.77	0.782	0.772
H13	0.731	0.738	0.725	0.707	0.736	0.707	0.687	0.701	0.743	0.738	0.705	0.706	0.683	0.732	0.668	0.685	0.715	0.726	0.711	0.716	0.735	0.679	0.732	0.706	0.716	0.739	0.743	0.732	0.759	0.735	0.751	0.752	0.754	0.64	0.417	0.642	0.607	0.72	0.698	0.723	0.701	0.686	0.744	0.677	0.719	0.733	0.751	0.741	0.745
BN1	0.645	0.587	0.572	0.575	0.579	0.604	0.635	0.603	0.665	0.62	0.588	0.539	0.514	0.595	0.547	0.663	0.564	0.617	0.52	0.532	0.621	0.518	0.558	0.711	0.563	0.637	0.635	0.629	0.703	0.683	0.573	0.632	0.736	0.501	0.387	0.52	0.501	0.562	0.552	0.64	0.583	0.539	0.646	0.512	0.551	0.593	0.607	0.58	0.608
BN2	0.694	0.654	0.638	0.634	0.644	0.657	0.677	0.653	0.708	0.684	0.645	0.606	0.58	0.659	0.608	0.701	0.626	0.678	0.59	0.602	0.679	0.585	0.633	0.737	0.631	0.696	0.692	0.685	0.744	0.725	0.648	0.695	0.768	0.57	0.423	0.584	0.562	0.632	0.609	0.687	0.639	0.599	0.702	0.571	0.617	0.658	0.668	0.655	0.67
BN3	0.71	0.671	0.672	0.671	0.667	0.674	0.677	0.67	0.706	0.717	0.674	0.637	0.618	0.692	0.643	0.707	0.661	0.718	0.614	0.637	0.705	0.62	0.668	0.741	0.664	0.722	0.714	0.713	0.738	0.738	0.683	0.727	0.762	0.61	0.459	0.632	0.603	0.659	0.643	0.704	0.663	0.626	0.727	0.598	0.641	0.687	0.681	0.691	0.687
BN4	0.746	0.74	0.739	0.722	0.738	0.715	0.697	0.714	0.746	0.765	0.72	0.714	0.689	0.742	0.689	0.704	0.723	0.753	0.705	0.719	0.748	0.69	0.747	0.731	0.728	0.763	0.756	0.752	0.769	0.753	0.765	0.773	0.774	0.676	0.462	0.684	0.647	0.735	0.706	0.741	0.711	0.691	0.764	0.673	0.721	0.749	0.748	0.762	0.748
BN5	0.757	0.769	0.77	0.752	0.767	0.734	0.701	0.736	0.755	0.787	0.744	0.746	0.723	0.775	0.718	0.71	0.76	0.778	0.74	0.756	0.776	0.724	0.779	0.723	0.757	0.786	0.781	0.778	0.771	0.759	0.799	0.803	0.764	0.697	0.463	0.705	0.665	0.763	0.737	0.752	0.74	0.721	0.783	0.705	0.749	0.777	0.778	0.79	0.775
BN6	0.74	0.764	0.762	0.73	0.763	0.717	0.683	0.715	0.738	0.769	0.726	0.739	0.721	0.755	0.701	0.69	0.743	0.755	0.745	0.757	0.752	0.712	0.779	0.697	0.757	0.767	0.757	0.758	0.756	0.74	0.799	0.781	0.744	0.697	0.448	0.692	0.652	0.757	0.723	0.733	0.721	0.714	0.765	0.704	0.75	0.762	0.766	0.794	0.77
BN7	0.72	0.726	0.73	0.711	0.726	0.693	0.669	0.699	0.715	0.754	0.702	0.703	0.678	0.734	0.687	0.691	0.714	0.746	0.692	0.71	0.734	0.68	0.74	0.702	0.722	0.751	0.743	0.741	0.737	0.724	0.76	0.764	0.742	0.674	0.459	0.683	0.642	0.728	0.692	0.717	0.7	0.673	0.751	0.658	0.704	0.734	0.732	0.76	0.733
BN8	0.754	0.741	0.739	0.732	0.738	0.723	0.701	0.718	0.758	0.77	0.728	0.714	0.691	0.749	0.693	0.707	0.73	0.758	0.706	0.72	0.753	0.691	0.742	0.742	0.723	0.766	0.76	0.757	0.777	0.765	0.76	0.774	0.78	0.66	0.453	0.676	0.636	0.73	0.714	0.747	0.717	0.695	0.769	0.675	0.718	0.752	0.755	0.751	0.75
BN9	0.748	0.778	0.771	0.745	0.773	0.731	0.688	0.728	0.753	0.779	0.736	0.751	0.73	0.77	0.718	0.69	0.758	0.767	0.759	0.769	0.764	0.728	0.792	0.709	0.762	0.775	0.773	0.768	0.766	0.747	0.812	0.791	0.754	0.7	0.439	0.699	0.656	0.765	0.737	0.744	0.732	0.723	0.776	0.71	0.762	0.776	0.776	0.797	0.78
BN10	0.758	0.776	0.778	0.757	0.772	0.738	0.7	0.733	0.753	0.791	0.749	0.753	0.733	0.778	0.729	0.704	0.764	0.783	0.753	0.767	0.776	0.734	0.794	0.72	0.766	0.788	0.781	0.781	0.766	0.758	0.81	0.808	0.757	0.711	0.466	0.718	0.673	0.77	0.743	0.752	0.738	0.728	0.787	0.713	0.758	0.783	0.776	0.802	0.781
BN11	0.735	0.763	0.763	0.733	0.764	0.714	0.679	0.717	0.736	0.771	0.726	0.744	0.722	0.757	0.704	0.683	0.749	0.755	0.747	0.762	0.754	0.72	0.781	0.695	0.76	0.771	0.765	0.76	0.753	0.735	0.804	0.79	0.737	0.7	0.439	0.698	0.654	0.767	0.726	0.735	0.728	0.719	0.763	0.706	0.753	0.768	0.774	0.795	0.773
BN12	0.753	0.763	0.77	0.747	0.763	0.729	0.696	0.732	0.753	0.784	0.74	0.743	0.719	0.768	0.714	0.702	0.757	0.77	0.739	0.753	0.768	0.719	0.773	0.715	0.751	0.78	0.773	0.771	0.765	0.753	0.792	0.796	0.755	0.688	0.455	0.699	0.656	0.758	0.738	0.746	0.734	0.717	0.779	0.704	0.744	0.774	0.775	0.78	0.771
RCC1	0.704	0.689	0.685	0.674	0.691	0.669	0.667	0.676	0.705	0.723	0.671	0.659	0.633	0.698	0.651	0.69	0.671	0.718	0.64	0.659	0.705	0.635	0.69	0.715	0.681	0.724	0.717	0.714	0.735	0.721	0.712	0.731	0.749	0.632	0.451	0.645	0.613	0.687	0.652	0.704	0.671	0.634	0.725	0.612	0.661	0.698	0.7	0.714	0.699
RCC2	0.721	0.708	0.702	0.685	0.712	0.684	0.677	0.691	0.726	0.733	0.686	0.679	0.652	0.712	0.66	0.707	0.684	0.728	0.663	0.681	0.716	0.651	0.708	0.724	0.7	0.738	0.727	0.726	0.756	0.737	0.729	0.74	0.766	0.644	0.451	0.652	0.622	0.702	0.666	0.718	0.688	0.653	0.74	0.634	0.683	0.712	0.72	0.732	0.718
RCC3	0.75	0.783	0.773	0.74	0.782	0.735	0.692	0.727	0.759	0.766	0.734	0.756	0.734	0.768	0.707	0.685	0.756	0.755	0.77	0.778	0.762	0.729	0.787	0.702	0.768	0.77	0.77	0.762	0.769	0.746	0.808	0.789	0.746	0.689	0.413	0.684	0.635	0.769	0.739	0.746	0.731	0.732	0.768	0.73	0.773	0.772	0.789	0.794	0.786
RCC4	0.752	0.763	0.753	0.741	0.752	0.738	0.706	0.722	0.765	0.766	0.734	0.73	0.708	0.754	0.7	0.689	0.746	0.75	0.736	0.739	0.759	0.706	0.757	0.722	0.729	0.762	0.764	0.757	0.767	0.755	0.774	0.778	0.761	0.654	0.421	0.666	0.619	0.735	0.729	0.741	0.718	0.714	0.763	0.701	0.74	0.762	0.767	0.754	0.766
RCC5	0.735	0.752	0.746	0.714	0.753	0.71	0.682	0.711	0.744	0.751	0.713	0.727	0.709	0.737	0.682	0.68	0.727	0.735	0.735	0.742	0.737	0.699	0.761	0.701	0.747	0.756	0.745	0.744	0.762	0.737	0.783	0.765	0.746	0.678	0.427	0.676	0.633	0.747	0.71	0.735	0.711	0.708	0.75	0.699	0.744	0.752	0.761	0.778	0.765
RCC6	0.717	0.739	0.733	0.705	0.73	0.702	0.673	0.694	0.741	0.741	0.703	0.713	0.687	0.725	0.666	0.657	0.718	0.718	0.719	0.725	0.725	0.68	0.741	0.694	0.719	0.739	0.732	0.728	0.75	0.724	0.763	0.745	0.736	0.647	0.401	0.652	0.607	0.724	0.705	0.716	0.694	0.69	0.735	0.68	0.726	0.739	0.748	0.745	0.753
RCC7	0.662	0.627	0.605	0.599	0.62	0.631	0.648	0.622	0.685	0.641	0.61	0.578	0.551	0.624	0.572	0.664	0.594	0.635	0.568	0.573	0.643	0.552	0.597	0.701	0.6	0.655	0.659	0.647	0.712	0.691	0.613	0.654	0.734	0.525	0.375	0.535	0.513	0.594	0.582	0.654	0.606	0.572	0.665	0.549	0.592	0.623	0.643	0.617	0.643
RCC8	0.738	0.736	0.724	0.709	0.726	0.717	0.699	0.706	0.754	0.741	0.71	0.701	0.674	0.729	0.669	0.691	0.71	0.729	0.696	0.7	0.736	0.672	0.719	0.722	0.705	0.747	0.745	0.738	0.762	0.747	0.739	0.754	0.764	0.628	0.418	0.643	0.606	0.713	0.696	0.732	0.703	0.685	0.746	0.666	0.711	0.738	0.749	0.729	0.747
RCC9	0.666	0.634	0.61	0.6	0.622	0.64	0.655	0.629	0.692	0.638	0.614	0.581	0.555	0.628	0.573	0.663	0.597	0.634	0.573	0.577	0.647	0.555	0.597	0.699	0.6	0.657	0.659	0.649	0.715	0.692	0.615	0.655	0.735	0.521	0.367	0.533	0.509	0.598	0.587	0.656	0.61	0.576	0.666	0.556	0.598	0.626	0.648	0.614	0.647
RCC10	0.73	0.72	0.706	0.695	0.712	0.707	0.694	0.696	0.747	0.728	0.698	0.683	0.656	0.716	0.656	0.691	0.694	0.717	0.678	0.682	0.723	0.655	0.7	0.724	0.688	0.734	0.735	0.725	0.759	0.743	0.719	0.739	0.764	0.612	0.412	0.625	0.589	0.694	0.682	0.721	0.689	0.667	0.738	0.65	0.694	0.719	0.734	0.708	0.729
RCC11	0.666	0.634	0.627	0.612	0.639	0.632	0.645	0.628	0.667	0.661	0.623	0.597	0.573	0.647	0.595	0.677	0.607	0.667	0.577	0.592	0.654	0.573	0.622	0.695	0.628	0.675	0.666	0.665	0.701	0.688	0.638	0.674	0.728	0.569	0.42	0.581	0.561	0.625	0.591	0.663	0.625	0.579	0.679	0.558	0.603	0.642	0.649	0.653	0.649
RCC12	0.732	0.732	0.722	0.698	0.73	0.71	0.693	0.701	0.745	0.739	0.704	0.695	0.671	0.727	0.669	0.695	0.703	0.731	0.691	0.698	0.731	0.666	0.719	0.719	0.712	0.745	0.737	0.737	0.761	0.743	0.738	0.748	0.765	0.639	0.428	0.648	0.615	0.714	0.69	0.729	0.701	0.675	0.747	0.661	0.705	0.734	0.742	0.737	0.743
RCC13	0.761	0.762	0.755	0.749	0.759	0.738	0.705	0.733	0.766	0.772	0.741	0.738	0.712	0.766	0.704	0.708	0.746	0.767	0.728	0.74	0.765	0.709	0.755	0.733	0.738	0.777	0.771	0.769	0.778	0.769	0.775	0.784	0.776	0.663	0.44	0.675	0.637	0.749	0.734	0.755	0.738	0.713	0.778	0.695	0.742	0.769	0.781	0.762	0.77
TT1	0.7	0.673	0.663	0.648	0.673	0.66	0.673	0.661	0.701	0.7	0.655	0.631	0.609	0.677	0.627	0.703	0.646	0.694	0.622	0.637	0.691	0.612	0.669	0.72	0.67	0.713	0.706	0.7	0.742	0.721	0.685	0.717	0.758	0.608	0.434	0.609	0.59	0.664	0.625	0.696	0.657	0.623	0.714	0.601	0.643	0.678	0.689	0.7	0.69
TT2	0.636	0.578	0.568	0.565	0.57	0.596	0.634	0.596	0.65	0.615	0.581	0.532	0.508	0.59	0.545	0.672	0.554	0.616	0.509	0.525	0.618	0.511	0.557	0.713	0.568	0.64	0.631	0.628	0.695	0.679	0.571	0.631	0.73	0.506	0.401	0.52	0.507	0.559	0.539	0.635	0.579	0.536	0.646	0.503	0.542	0.589	0.597	0.585	0.606
TT3	0.655	0.61	0.586	0.582	0.601	0.622	0.648	0.611	0.677	0.625	0.597	0.556	0.532	0.608	0.556	0.667	0.574	0.621	0.544	0.55	0.63	0.533	0.574	0.704	0.581	0.647	0.645	0.637	0.707	0.689	0.59	0.642	0.731	0.506	0.371	0.52	0.503	0.578	0.562	0.647	0.597	0.558	0.652	0.531	0.572	0.61	0.627	0.596	0.628
TT4	0.638	0.588	0.575	0.569	0.58	0.6	0.633	0.599	0.656	0.621	0.584	0.54	0.516	0.593	0.549	0.665	0.562	0.615	0.523	0.535	0.618	0.518	0.567	0.709	0.575	0.642	0.632	0.629	0.698	0.678	0.584	0.634	0.728	0.517	0.395	0.529	0.511	0.569	0.546	0.637	0.583	0.541	0.646	0.511	0.553	0.596	0.606	0.597	0.615
TT5	0.694	0.695	0.672	0.662	0.686	0.668	0.663	0.678	0.72	0.695	0.662	0.654	0.632	0.679	0.627	0.677	0.668	0.683	0.653	0.664	0.69	0.625	0.681	0.712	0.672	0.71	0.698	0.697	0.754	0.72	0.704	0.707	0.751	0.599	0.397	0.603	0.571	0.674	0.65	0.699	0.666	0.646	0.71	0.622	0.671	0.689	0.711	0.695	0.709
TT6	0.702	0.685	0.671	0.654	0.686	0.67	0.676	0.669	0.713	0.703	0.663	0.646	0.624	0.686	0.629	0.704	0.657	0.698	0.637	0.651	0.696	0.618	0.675	0.72	0.677	0.716	0.709	0.702	0.75	0.727	0.695	0.717	0.762	0.609	0.424	0.614	0.584	0.672	0.639	0.701	0.664	0.633	0.716	0.613	0.658	0.686	0.702	0.702	0.701
TT7	0.696	0.66	0.643	0.64	0.649	0.669	0.682	0.659	0.718	0.682	0.649	0.612	0.583	0.663	0.61	0.692	0.632	0.676	0.598	0.604	0.683	0.588	0.628	0.731	0.627	0.694	0.694	0.687	0.739	0.724	0.646	0.692	0.76	0.554	0.402	0.572	0.546	0.629	0.622	0.687	0.643	0.605	0.702	0.58	0.623	0.663	0.677	0.644	0.677
TT8	0.7	0.673	0.655	0.638	0.67	0.664	0.677	0.657	0.709	0.682	0.651	0.627	0.606	0.671	0.611	0.699	0.638	0.679	0.623	0.631	0.685	0.602	0.654	0.716	0.663	0.7	0.697	0.694	0.743	0.719	0.67	0.702	0.757	0.581	0.41	0.581	0.562	0.65	0.621	0.691	0.651	0.622	0.707	0.605	0.644	0.67	0.688	0.681	0.692
TT9	0.713	0.75	0.748	0.703	0.746	0.695	0.673	0.703	0.717	0.748	0.703	0.721	0.706	0.733	0.686	0.688	0.725	0.731	0.738	0.748	0.736	0.698	0.776	0.691	0.764	0.757	0.744	0.748	0.747	0.717	0.798	0.774	0.728	0.704	0.44	0.685	0.641	0.748	0.699	0.718	0.702	0.706	0.749	0.703	0.739	0.744	0.749	0.801	0.77
TT10	0.721	0.763	0.753	0.71	0.759	0.707	0.668	0.704	0.733	0.744	0.707	0.734	0.716	0.739	0.681	0.657	0.731	0.728	0.756	0.761	0.734	0.706	0.774	0.675	0.757	0.747	0.742	0.74	0.748	0.717	0.797	0.763	0.724	0.683	0.406	0.667	0.625	0.753	0.713	0.725	0.707	0.716	0.743	0.715	0.756	0.753	0.766	0.787	0.773
TT11	0.729	0.766	0.759	0.72	0.764	0.713	0.673	0.711	0.743	0.754	0.715	0.744	0.721	0.748	0.691	0.664	0.738	0.739	0.758	0.764	0.738	0.716	0.78	0.687	0.757	0.757	0.75	0.744	0.757	0.728	0.8	0.767	0.736	0.687	0.411	0.679	0.633	0.762	0.721	0.731	0.715	0.716	0.749	0.711	0.76	0.759	0.772	0.79	0.773
[truncated: 282 more columns]
