# Supplementary material for: Tumor-Educated Platelets as a Promising Biomarker for Blood-Based Detection of Renal Cell Carcinoma
Source: Front Oncol. 2022 Mar 7;12:844520. doi: 10.3389/fonc.2022.844520 (PMC8936192; doi:10.3389/fonc.2022.844520)
Supplement: Supplementary file 8 [file Table_4.xlsx]

## Sheet: RCCvsH_all_KEGGenrich_significa
Table S4. the KEGG enrichment of the 203 DEGs between RCC and control groups
KEGGID	Description	GeneRatio	BgRatio	pvalue	padj	geneID	geneName	keggID	Count	Up	Up_Gene_names	Down	Down_Gene_names
hsa04972	Pancreatic secretion	12/53	95/7315	1.94749e-12	2.99914e-10	ENSG00000091704/ENSG00000175535/ENSG00000243480/ENSG00000153002/ENSG00000142615/ENSG00000170890/ENSG00000219073/ENSG00000275896/ENSG00000168925/ENSG00000215704/ENSG00000188257/ENSG00000004468	CPA1/PNLIP/AMY2A/CPB1/CELA2A/PLA2G1B/CELA3B/PRSS2/CTRB1/CELA2B/PLA2G2A/CD38	hsa:1357/hsa:5406/hsa:279/hsa:1360/hsa:63036/hsa:5319/hsa:23436/hsa:5645/hsa:1504/hsa:51032/hsa:5320/hsa:952	12	1	ENSG00000004468	11	ENSG00000091704/ENSG00000175535/ENSG00000243480/ENSG00000153002/ENSG00000142615/ENSG00000170890/ENSG00000219073/ENSG00000275896/ENSG00000168925/ENSG00000215704/ENSG00000188257
hsa04974	Protein digestion and absorption	7/53	91/7315	3.53614e-06	0.000272283	ENSG00000091704/ENSG00000153002/ENSG00000142615/ENSG00000219073/ENSG00000275896/ENSG00000168925/ENSG00000215704	CPA1/CPB1/CELA2A/CELA3B/PRSS2/CTRB1/CELA2B	hsa:1357/hsa:1360/hsa:63036/hsa:23436/hsa:5645/hsa:1504/hsa:51032	7	0		7	ENSG00000091704/ENSG00000153002/ENSG00000142615/ENSG00000219073/ENSG00000275896/ENSG00000168925/ENSG00000215704
hsa04975	Fat digestion and absorption	4/53	38/7315	0.000151087	0.00775582	ENSG00000175535/ENSG00000137392/ENSG00000170890/ENSG00000188257	PNLIP/CLPS/PLA2G1B/PLA2G2A	hsa:5406/hsa:1208/hsa:5319/hsa:5320	4	0		4	ENSG00000175535/ENSG00000137392/ENSG00000170890/ENSG00000188257
